# Supplementary material for: Comparative Genomics Reveals the Regulatory Complexity of Bifidobacterial Arabinose and Arabino-Oligosaccharide Utilization
Source: Front Microbiol. 2018 Apr 24;9:776. doi: 10.3389/fmicb.2018.00776 (PMC5928203; doi:10.3389/fmicb.2018.00776)
Supplement: Supplementary file 1 [file Table_1.XLSX]

## Sheet: (A) Regulon content
Table S1. (A) Content of the reconstructed AraQ regulons in Bifidobacteriaceae and related species
Genome of Bifidobacteriaceae	araQ	araB	araD	araA	araE	araFGH	abfE1	abfB2 - abfR	araNtPtQt	gap	eno	pyk	tkt - tal	ldh	galM	pta - ackA	pflB - pflA	BL1113	malE	malQ1	maa	fucO	glgB - Blon_1762-63	carD - ispF	birA	sixA	glk	bfrBCDRA
Bifidobacterium minimum LMG 11592	-	+	+	+	0	-	0	0	0	-	+	+	-	-	-	-	-	-	-	-	0	0	-	-	-	-	0	0
Bifidobacterium tsurumiense JCM 13495	+	+	+	+	0	-	0	-	0	+	+	+	+	-	+	-	-	-	-	-/-	0	+	-	-	-	-	0	-
Gardnerella vaginalis ATCC 14019	0	-	-	-	0	-	0	0	0	-	-	-	-	-	-	-	-	0	-	-/-	0	-	-	-	-	-	-	0
Gardnerella vaginalis 409-05	-	0	0	0	0	0	0	0	0	+	+	+	-	-	0	-	-	0	-/-	-/-	0	0	-	-	-	-	-	0
Bifidobacterium saeculare LMG 14934	-	+	+	+	0	0	0	-	0	+	+	+	+	-	+	-	+	-	-	-/-	-	-	-	-	-	-	0	-
Bifidobacterium merycicum LMG 11341	-	+	+	+	+	0	0	0	0	-	-	+	-	w	w	-	-	-	-/-	-/-	-	w	-	-	-	-	0	+
Bifidobacterium angulatum DSM 20098	-	+	+	+	+	0	0	0	0	-	-	+	w	w	+	-	-	-	-/-/-	-/-	0	w	-	-	-	-	0	+
Bifidobacterium stellenboschense DSM 23968	w	+	+	-	-	0	+	0	0	+	+	+	+	+	-	w	-	+	+	-/-	0	-	-	-	-/-	+/w	+/-	0
Bifidobacterium callitrichos DSM 23973	+	+	+	+	+/-	-	0	0	0	+	+	+	+	+	+/-	-	+	+	+	-/-	0	+	-	-	-/-	-	-	0
Bifidobacterium breve UCC2003	+	0	0	0	0	0	0	0	0	+	+	+	+	+	w/-	w	+	-	+/w/-	w/-	0	-	+	+	+	-	-	0
Bifidobacterium longum ATCC 15697	+	0	0	0	-	0	0	0	0	+	+	+	+	+	+/-	-	-	-	+	+/-	0	-	+	+	+	+	-	-
Bifidobacterium longum NCC2705	+	+	+	+	0	-	w	-	0	+	+	+	+	+	+/-	+	+	+	+	+/-	0	-	+	+	+	-	+	0
Bifidobacterium longum NCIMB8809	+	+	+	+	0	-	w	-	0	+	+	+	+	+	+/-	+	+	+	+/-	+/-	-	0	+	+	+	+	+	0
Bifidobacterium reuteri DSM 23975	+	+	+	+	-	0	0	-	0	+	+	+	+	+	+/-	-	w	+	+/-/-	-/-/-	0	-	+	+	+	+	+	0
Bifidobacterium saguini DSM 23967	+	+	+	+	+/-	0	0	0	0	+	+	+	+	+	+	w	+	+	w	-/-	-	-	+	+	+	+/+	+	0
Bifidobacterium bifidum NCIMB 41171	+	0	0	0	0	0	0	0	0	+	+	+	+	+	-	-	-	-	0	-	0	-	-	-	-/-	-	-	0
Bifidobacterium biavatii DSM 23969	+	+	+	+	+/-	0	0	0	0	+	+	+	+	-	+	-	-	-	+	-/-	0	-	-	-	-/-	-	w	0
Bifidobacterium scardovii JCM 12489	+	+	+	+	+	-	0	-	-	+	+	+	+	-	+/-	+	+	-	-/-/-	-/-	0	+	-	-	-	-	+	0
Bifidobacterium dentium Bd1	+	+	+	+	0	-	0	0	0	+	+	+	+	+	w	-	-	-	-	-/-	+	w	-	-	-	-	0	0
Bifidobacterium moukalabense DSM 27321	+	+	+	+	0	-	0	0	0	+	+	+	+	+	w	-	-	-	-	-/-	+	-	-	-	-	-	0	-
Bifidobacterium stercoris DSM 24849	+	+	+	+	0	0	0	0	0	+	+	+	+	+	+	-	-	-	-/-/-	-/-	+	-	-	-	-	-	0	w
Bifidobacterium adolescentis ATCC 15703	+	+	+	+	0	0	0	0	0	+	+	+	+	+	+	-	-	-	-/-	-/-	+	-	-	-	-	-	0	+
Bifidobacterium kashiwanohense JCM 15439	+	+	+	+	0	-	0	0	0	+	+	+	+	+	-	w	-	-	-/-	-/-	+	-	-	-	-	-	0	-
Bifidobacterium pseudocatenulatum JCM 1200	+	+	+	+	0	0	+	0	0	+	+	+	+	+	-	w	-	-	-/-	-/-	+	+	-	-	-	-	0	0
Bifidobacterium magnum LMG 11591	+	+	+	+	+/w	0	0	+	+	-	+	+	-	-	w	-	-	-	-	-/-	+	0	-	-	-	-	0	0
Bifidobacterium gallicum DSM 20093	-	+	+	+	0	0	0	0	0	-	w	+	-	-	-	-	-	-	-	-/-	-	-	-	-	-/-	-	0	0
Bifidobacterium animalis AD011	-	+	+	+	0	0	0	-	0	-	+	+	-	-	-	-	-	-	-/-	-/-	0	0	-	-	-	-	0	0
Bifidobacterium cuniculi LMG 10738	-	+	+	+	0	-	0	0	0	-	-	+	-	-	-	-	-	-	-	-/-	0	-	-	-	-	-	0	0
Bifidobacterium choerinum LMG 10510	-	0	0	0	0	0	0	0	0	-	+	+	-	-	-	-	w	-	-	-/-	0	-	-	-	-	-	0	0
Bifidobacterium pseudolongum PV8-2	-	+	+	+	0	-	0	0	0	-	+	+	-	-	w	-	-	-	-	-/-	0	-	-	-	-	-	0	0
Bifidobacterium boum LMG 10736	-	0	0	0	0	0	0	0	0	-	+	+	-	+	-	-	-	-	-	-/-	0	-	-	-	-	-	0	-
Bifidobacterium thermacidophilum LMG 21395	-	+	+	+	+	0	0	0	0	-	+	+	-	+	-	-	-	-	-/-	-/-	0	-	-	-	-	-	0	0
Bifidobacterium thermophilum RBL67	-	0	0	0	0	0	0	0	0	-	+	+	-	+	-	-	-	-	-	-/-	0	0	-	-	-	-	0	-
Bifidobacterium bombi DSM 19703	-	+	w	+	0	0	0	-	-	w	+	w	+	-	-	-	-	-	0	0	0	0	0	-	-	0	0	0
Bifidobacterium bohemicum DSM 22767	+	+	+	+	0	-	0	0	0	+	+	+	+	-	+	-	-	-	-	0	-	0	0	-	-	0	0	0
Bifidobacterium mongoliense DSM 21395	-	+	+	+	0	-	0	-	-	+	-	+	+	-	-	-	+	-	-	-	0	0	-	-	-	-	0	-
Bifidobacterium subtile LMG 11597	-	0	0	-	0	0	0	0	0	+	+/-	+	+	-	-	-	-	-	-/-/-	-	0	0	-	-	-	-	0	0
Bifidobacterium psychraerophilum LMG 21775	-	+	+	+	0	-	0	-	-	-	+/-	+	-	-	+	-	-	-	-	-	0	0	-	-	-	-	0	0
Bifidobacterium actinocoloniiforme DSM 22766	-	+	+	+	0	-	0	-	-	-	+	+	-	-	+	-	-	-	-	0	0	0	0	-	0	-	0	0
Bifidobacterium indicum LMG 11587	-	+	+	+	0	-	0	0	0	-	+	+	-	-	-	-	-	-	-/-	0	0	0	0	-	0	-	0	0
Bifidobacterium asteroides PRL2011	-	+	+	+	0	0	0	0	0	-	-	+	-	-	-	-	-	-	-	0	0	0	0	-	-	-	0	0
Alloscardovia omnicolens F0580	-	+	+	+	0	-	0	+	+	-	-	-	-	-	-	-	-	-	-	0	0	0	-	-	-	-	-	0
Parascardovia denticolens JCM 12538	-	+	+	+	0	0	0	+	+	-	-	-	-	-	-	-	-	-	-	-	0	-	-	-	-	-	-	-
Scardovia wiggsiae F0424	-	+	+	+	0	-	0	0	0	-	-	-	-	-	-	-	-	0	-	-	0	0	-	-	0	0	0	0
Scardovia inopinata JCM 12537	0	0	0	0	0	0	0	0	0	-	-	-	-	-	-	-	-	-	-	-	0	0	-	-	0	-	-	-
Total number of genomes with a gene	43	36	36	37	11	19	4	14	8	45	45	45	45	45	44	45	45	42	43	39	13	28	40	45	41	42	16	14
Total number of genomes with an AraQ-regulated gene	20	35	35	34	8	0	4	3	3	24	35	40	24	20	22	8	10	6	9	4	7	7	6	6	6	5	7	4
Other examples of Actinobacteria with a local AraQ regulon
Arthrobacter arilaitensis RE117	-	+	+	+	0	+	0	0	0	-	-	-	-	-	-	0	0	-	0	0	0	0	0	-	-	-	0	0
Geodermatophilus obscurus DSM 43160	-	+	+	+	0	+	0	0	0	-	-	-	-	-	-	0	0	-	0	-	0	0	-	-	-	0	0	0
Stackebrandtia nassauensis DSM 44728	w	+	+	+	0	+	0	-	-	-	-	-	-	-	-	0	0	-	0	0	0	0	-	-	-	-	0	0
Legend
'+' denotes genes/operons that are preceded by strong AraQ-binding sites (score > 4.75)
'w' denotes genes/operons that are preceded by weak AraQ-binding sites (4.75 > score > 4.5)
'-' denotes that a gene ortholog is present but it is not preceded by an AraQ-binding site
'0' denotes the absence of a gene ortholog
'+/-/-' shows the presence of multiple gene paralogs, and indicate which of them are preceded by an AraQ site and which are not
Genes composing an operon are marked with thick borders. The first gene in a AraQ-regulated operon is marked in red
Functional roles and metabolic pathways of genes identified as members of the AraQ regulon
Genes	Functional annotation																		Subsystem / Catabolic pathway
araQ	Global regulator of arabinose utilization and carbohydrate metabolism, LacI family																		Arabinose utilization / Carbohydrate metabolism
araB	Ribulokinase (EC 2.7.1.16)																		Arabinose utilization
araD	L-ribulose-5-phosphate 4-epimerase (EC 5.1.3.4)																		Arabinose utilization
araA	L-arabinose isomerase (EC 5.3.1.4)																		Arabinose utilization
araE	Arabinose-proton symporter, SP family																		Arabinose utilization
araF	L-arabinose-binding periplasmic protein precursor AraF (TC 3.A.1.2.2)																		Arabinose utilization
araG	L-arabinose transport ATP-binding protein AraG (TC 3.A.1.2.2)																		Arabinose utilization
araH	L-arabinose transport system permease protein AraH (TC 3.A.1.2.2)																		Arabinose utilization
abfE1	α-L-arabinofuranosidase AbfE1, GH43																		α-arabino-oligosaccharides utilization
abfB2	α-L-arabinofuranosidase AbfB2 (EC 3.2.1.55), GH51																		α-arabino-oligosaccharides utilization
araNt	α-arabino-oligosaccharides ABC transport system AraNtPtQt, substrate-binding protein																		α-arabino-oligosaccharides utilization
araPt	α-arabino-oligosaccharides ABC transport system AraNtPtQt, permease protein 1																		α-arabino-oligosaccharides utilization
araQt	α-arabino-oligosaccharides ABC transport system AraNtPtQt, permease protein 2																		α-arabino-oligosaccharides utilization
gap	Glyceraldehyde 3-phosphate dehydrogenase (EC 1.2.1.12)																		Glycolysis
eno	Enolase (EC 4.2.1.11)																		Glycolysis
pyk	Pyruvate kinase (EC 2.7.1.40)																		Glycolysis
tkt	Transketolase (EC 2.2.1.1)																		Pentose phosphate pathway / bifid shunt
tal	Transaldolase (EC 2.2.1.2)																		Pentose phosphate pathway / bifid shunt
ldh	Lactate dehydrogenase (EC 1.1.1.27)																		Fermentation (lactate)
galM	Galactose mutarotase (aldose 1-epimerase) (EC 5.1.3.3)																		Central carbohydrate metabolism
pta	Phosphotransacetylase (EC 2.3.1.8)																		Fermentation (acetate)
ackA	Acetate kinase (EC 2.7.2.1)																		Fermentation (acetate)
pflB	Pyruvate formate lyase (EC 2.3.1.54), catalytic subunit																		Fermentation (formate)
pflA	Pyruvate formate lyase (EC 2.3.1.54), activation subunit																		Fermentation (formate)
BL1113	Aldo/keto reductase																		?
malE	Maltose-binding periplasmic protein																		Maltose utilization
maa	Maltose O-acetyltransferase (EC 2.3.1.79)																		Maltose utilization / other sugars utilization?
malQ1	4-α-glucanotransferase (EC 2.4.1.25), GH77																		Maltose utilization
fucO	Lactaldehyde reductase (EC 1.1.1.77)																		Fucose utilization
glgB	1,4-α-glucan branching enzyme GlgB (2.4.1.18), GH13																		Starch metabolism
Blon_1762	Two component transcriptional regulator, winged helix family																		?
Blon_1763	Integral membrane sensor signal transduction histidine kinase																		?
carD	CarD transcriptional regulator																		Transcription control of rRNA
ispF	2-C-methyl-D-erythritol 2,4-cyclodiphosphate synthase																		?
birA	Biotin-(acetyl-CoA-carboxylase) ligase (EC 6.3.4.15)																		Biotin metabolism
sixA	Phosphohistidine phosphatase (EC 3.9.1.3)																		Involved in other regulatory systems
glk	Glucokinase, ROK family																		?
bfrB	Fructosides ABC transporter, substrate-binding protein BfrB																		Fructosides utilization
bfrC	Fructosides ABC transporter, permease protein BfrC																		Fructosides utilization
bfrD	Fructosides ABC transporter, permease protein BfrD																		Fructosides utilization
BIFANG_03429	Hypotetical protein																		Fructosides utilization
bfrR	Transcriptional regulator of fructosides utilization, LacI family																		Fructosides utilization
bfrA	Beta-fructosidase (EC 3.2.1.26), GH32																		Fructosides utilization

## Sheet: (B) TFBS data
Table S1. (B) TFBS identified for the reconstructed AraQ regulons in Bifidobacteriaceae and related species.
Genome	Regulator locus tag	Target gene locus tag	Target operon locus tags	Operon names	Site	Position	Score
The Bifidobacteriaceae family
Bifidobacterium angulatum DSM 20098	BIFANG_03631	BIFANG_02637	BIFANG_02637	galM	atgTGTtAGCGgTaACAAcc	-50	4.99
		BIFANG_02834	BIFANG_02834 - BIFANG_02833	tkt - tal	aAacGaGAaCGCTaACAgaA	-165	4.71
		BIFANG_03134	BIFANG_03134	pyk	aATTGTtAGCGCTCACAtaA	-130	5.96
		BIFANG_03283	BIFANG_03283	ldh	cgaTGTGAGCGCTgcCAgTg	-101	4.6
		BIFANG_03432	BIFANG_03432 - BIFANG_03431 - BIFANG_03430 - BIFANG_03429 - BIFANG_03428 - BIFANG_03427	bfrB - bfrC - bfrD - BIFANG_03429 - bfrR - bfrA	TtaTGaGAGCGCTaACAgTt	-158	5.26
		BIFANG_03455	BIFANG_03455	fucO	TgaTGTttcCGCTCACAtTA	-110	4.66
		BIFANG_03633	BIFANG_03633 - BIFANG_03634 - BIFANG_03635 - BIFANG_03636	araE - araB - araD - araA	aAaTGTGAGCGaTaACAtTt	-177	5.24
Bifidobacterium actinocoloniiforme DSM 22766	AB656_07460	AB656_01420	AB656_01420	eno	cATTGTGAGCGCTCACAcgt	-99	5.67
		AB656_01570	AB656_01570	pyk	TATTGTGAGCGCTaACgtag	-128	5.63
		AB656_03045	AB656_03045	galM	gAaTGTGAGCGgTaACgcat	-43	4.82
		AB656_07465	AB656_07465 - AB656_07470 - AB656_07475	araB - araD - araA	gAaTGTGAGCGCTCACAATc	-100	5.93
Bifidobacterium adolescentis ATCC 15703	BAD_1413	BAD_1413	BAD_1413	araQ	ggTTGTtAGCGCTaACtgaA	-74	5.38
		BAD_0431	BAD_0431	maa	TggTGTGAGCGtTCACtATA	-21	5.4
		BAD_0645	BAD_0645	eno	gAgTGTGAGCGtTCACAtgg	-107	5.26
		BAD_0678	BAD_0678	pyk	aATTGTGAGCGCTCACAAcA	-52	6.12	*probably an incorrectly annotated start of the CDS
		BAD_0829	BAD_0829 - BAD_0830	tkt - tal	aATTGTGAGCGCTaACAgcA	-157	5.93
		BAD_1079	BAD_1079	gap	gcaTGTGAGCGtTCACtgaA	-157	5.07
		BAD_1082	BAD_1082	galM	cATcGTGAGCGgTaACAtag	-58	4.9
		BAD_1117	BAD_1117	ldh	gtaTGTGAGCGCTCACAAaA	-22	6
		BAD_1330	BAD_1330 - BAD_1329 - BAD_1328 - BAD_1327 - BAD_1326 - BAD_1325	bfrB - bfrC - bfrD -BIFANG_03429 - bfrR - bfrA	TgaTGaGAGCGCTaACtATt	-159	4.95
		BAD_1412	BAD_1412 - BAD_1411 - BAD_1410	araB - araD - araA	aATaGTGAGCGtTaACAgTg	-81	5.24
					aAcaGTGAGCGCTaACAtTc	-68	5.45
Bifidobacterium animalis subsp. lactis AD011	BLA_0050	BLA_0056	BLA_0056 - BLA_0057 - BLA_0058	araB - araD - araA	TtgTGTGAGCGCTaACAtat	-71	5.8
					TcaTGTtAcCGCTCACAAgA	-214	4.91
		BLA_1494	BLA_1494	pyk	ggTTGTGAGCGCTCACAgac	-379	5.86
		BLA_1030	BLA_1030	eno	TcgTGgGAGCGCTCACAtTt	-105	5.08
Bifidobacterium asteroides PRL2011	BAST_0364	BAST_0365	BAST_0365	araB	ctaTGTGAGCGtTaACAtat	-38	5.48
		BAST_0936	BAST_0936	pyk	gATTGTtAaCGCTaACggaA	-90	5.23
Bifidobacterium biavatii DSM 23969	BBIA_1212	BBIA_1212	BBIA_1212	araQ	gATTGTGAGCGtTCtCAccg	-88	4.9
		BBIA_2197	BBIA_2197	eno	cgaTGTGAGCGCTCACAtTt	-105	5.87
		BBIA_0228	BBIA_0228	malE	agTTGTGAGCGtTCACtggA	-294	5.17
		BBIA_2113	BBIA_2113	gap	TtaTGTGAGCGtTCACggaA	-158	5.49
		BBIA_2125	BBIA_2125	galM	TgTTGTtAGCGgTaACAtcc	-70	5.08
		BBIA_2524	BBIA_2524	glk (ROK)	aggTGaGAGCGtTCACAtgg	-146	4.64
		BBIA_1201	BBIA_1201	araE	gATTGTGAGCGtTCACgAcg	-88	5.4
		BBIA_1211	BBIA_1211 - BBIA_1210 - BBIA_1208	araB - araD - araA	TgaTGTGAGCGCTaACAgTt	-77	5.86
		BBIA_1485	BBIA_1485 - BBIA_1486	tkt - tal	cATTGTGAaCGCTaACAgcA	-161	5.59
		BBIA_1664	BBIA_1664	pyk	aggTGTGAGCGCTCACAAcA	-120	5.93
Bifidobacterium bifidum NCIMB 41171	BBNG_00282	BBNG_00282	BBNG_00282	araQ	atcTGTGAGCGCTCACgcgt	-87	5.37
		BBNG_00458	BBNG_00458	ldh	gtcTGTGAGCGtTCACAAcA	-164	5.69
		BBNG_00506	BBNG_00506	gap	atTTGTtAGCGtTaACggaA	-154	5.27
		BBNG_00642	BBNG_00642	eno	gAaTGTtAGCGCTCAtAtTA	-106	5.22
		BBNG_00677	BBNG_00677	pyk	agaTGTGAGCGCTCACAAcA	-132	6
		BBNG_00949	BBNG_00949 - BBNG_00949	tkt - tal	acTTGTGAGCGCTaACAtaA	-160	5.71
Bifidobacterium bohemicum DSM 22767	BBOH_1297	BBOH_1297	BBOH_1297	araQ	aATTGTGAGCGtTCACtgTc	-119	5.36
		BBOH_1465	BBOH_1465	araD	TcaTGTtAGCGgTaACAtac	-111	4.84
		BBOH_1126	BBOH_1126	eno	gtaTGTGAGCGCTaACAtaA	-101	5.81
		BBOH_1026	BBOH_1026	gap	agTTGTtAGCGCTaACAAag	-177	5.75
		BBOH_1024	BBOH_1024	galM	aATaGTGAGCGaTaACAAcA	-46	5.03
		BBOH_0610	BBOH_0610 - BBOH_0610	araB - araA	aATTGTtAGCGCTCACAtcA	-127	5.93
		BBOH_0017	BBOH_0017 - BBOH_0016	tkt - tal	TATTGTGAaCGCTaACAcgA	-156	5.43
		BBOH_0307	BBOH_0307	pyk	gtaTGTGAGCGCTCACAtac	-136	5.82
Bifidobacterium bombi DSM 19703	BBOMB_0948	BBOMB_1323	BBOMB_1323	araD	gcaTGTtcGCGCTaACAtgA	-84	4.6
		BBOMB_0226	BBOMB_0226	eno	ctaTGTtAaCGCTaAtAtaA	-101	4.78
		BBOMB_0531	BBOMB_0531	pyk	ccgTGaGAGCGtTaACAtTt	-129	4.57
		BBOMB_0596	BBOMB_0596 - BBOMB_0597	tkt - tal	cgcTGTGAGCGtTaACAAag	-161	5.46
		BBOMB_0776	BBOMB_0776	gap	TcTTGTtAGCGgTaACAtgg	-166	4.68
		BBOMB_0937	BBOMB_0937 - BBOMB_0936	araB - araA	gAaTGTtAGCGCTCACAAcA	-60	5.87
Bifidobacterium boum LMG 10736	BBOU_0853	BBOU_0374	BBOU_0374	pyk	cAgTGTGAGCGCTCACAAcA	-128	5.92
		BBOU_0409	BBOU_0409	eno	ggcTGTGAaCGCTCACAggg	-102	5.28
		BBOU_0652	BBOU_0652	ldh	cAgTGTGAaCGCTCtCAAat	-143	4.99
Bifidobacterium breve UCC2003	Bbr_0411	Bbr_0411	Bbr_0411	araQ	cAaTGTGAGCGCTCACgcgA	-111	5.38
		Bbr_0033	Bbr_0033	malE2	cgTTGTtAGCGgTCACggTt	-225	4.93
		Bbr_0725	Bbr_0725	eno	cATTGTGAGCGCTCACAtcA	-109	5.99
		Bbr_0746	Bbr_0746 - Bbr_0745 - Bbr_0744	glgB - Blon_1762 - Blon_1763	cAaTGaGAGCGCTCACAATc	-107	5.3
		Bbr_0747	Bbr_0747 - Bbr_0748	carD - ispF	gATTGTGAGCGCTCtCAtTg	-90	5.3
		Bbr_0757	Bbr_0757	pyk	cAgTGTGAGCGCTCACAAcA	-129	5.92
		Bbr_0772	Bbr_0772 - Bbr_0771	pta - ackA	cAccGTGAaCGaTaACAAcg	-75	4.59
		Bbr_0787	Bbr_0787 - Bbr_0788	pflB - pflA	gATTGgtAGCGCTCACAgaA	-134	5.27
		Bbr_1003	Bbr_1003 - Bbr_1002	tkt - tal	aATTGTGAaCGCTaACAgaA	-155	5.68
		Bbr_1233	Bbr_1233	gap	cAaTGTGAGCGCTCACAAaA	-155	6.02
		Bbr_1237	Bbr_1237	galM	gATTGcGAGCGgTaACAATA	-45	4.74
		Bbr_1273	Bbr_1273	ldh	ggcTGTGAGCGCTaACAAct	-159	5.77
		Bbr_1650	Bbr_1650	malQ1	ccaTGTGAGCGtTCtCAtgt	-137	4.51
		Bbr_1723	Bbr_1723	birA	acgTGTGAGCGtTCACAccg	-106	5.2
		Bbr_1847	Bbr_1847	malE	gcaTGTtAaCGCTCtCAtTg	-246	4.58
Bifidobacterium callitrichos DSM 23973	BCAL_0891	BCAL_0891	BCAL_0891	araQ	TccTGTGAGCGCTCACtgTg	-111	5.37
		BCAL_1553	BCAL_1553 - BCAL_1554	pflB - pflA	TggTGTGAGCGaTCACtgTg	-144	4.88
					cAcTGTGAaCGaTaACggaA	-131	4.66
		BCAL_2339	BCAL_2339	malE	cgaTGTGAGCGCTCtCAtcg	-268	5.13
		BCAL_0892	BCAL_0892 - BCAL_0892 - BCAL_0892	araB - araD - araA	aATTGTGAGCGtTaACAgcc	-104	5.54
		BCAL_0899	BCAL_0899	araE	gtaTGTtAGCGtTaACgAcc	-122	5.07
		BCAL_0662	BCAL_0662	gap	gAaTGTGAaCGCTCACAAaA	-157	5.74
		BCAL_0666	BCAL_0666	galM	cATTGTGAGCGaTaACAATA	-56	5.37
		BCAL_0744	BCAL_0744	ldh	TgTTGTGAGCGaTaACAATc	-147	5.32
		BCAL_0786	BCAL_0786	pyk	ctaTGgGAaCGCTCACggaA	-193	4.75
					TtccGTGAGCGtTCcCAtTg	-155	4.77
					ggTTGTGAGCGCTaACAAcA	-123	5.89
		BCAL_0819	BCAL_0819	eno	aAcTGTGAGCGCTCACAAcA	-102	6.05
		BCAL_0524	BCAL_0524	fucO	gtTgGTGAaCGCTCACgcaA	-50	4.77
		BCAL_0028	BCAL_0028	BL1113	acgTGTtAGCGtTCACggcc	-110	4.88
		BCAL_0272	BCAL_0272 - BCAL_0270	tkt - tal	TtcTGTGAaCGCTaACggaA	-155	5.37
Bifidobacterium choerinum LMG 10510	BCHO_0671	BCHO_1674	BCHO_1674	eno	gggTGgGAGCGCTCACAgTt	-105	5.17
		BCHO_1335	BCHO_1335 - BCHO_1334	pflB - pflA	ggaTGTGcaCGtTCACAtcA	-164	4.68
		BCHO_1145	BCHO_1145	pyk	cggTGTtAtCGCTCACAAgA	-123	4.93
Bifidobacterium cuniculi LMG 10738	BCUN_0702	BCUN_0324	BCUN_0324	pyk	gtTTGTtAGCGCTCACAAaA	-124	5.95
		BCUN_0711	BCUN_0711 - BCUN_0712 - BCUN_0713	araB - araD - araA	TgTTGTGAGCGCTaACAtaA	-69	5.96
Bifidobacterium dentium Bd1	BDP_1926	BDP_1926	BDP_1926	araQ	gccTGTtAGCGCTaACtgaA	-74	5.11
		BDP_0538	BDP_0538	fucO	TtTTGgGAaCGtTCACggaA	-139	4.65
		BDP_0569	BDP_0569	maa	TtgcGTGAaCGCTCACAAcA	-50	5.46
		BDP_0870	BDP_0870	eno	gtaTGTGAGCGtTCACAtgA	-107	5.42
		BDP_0904	BDP_0904	pyk	aAaTGTGAGCGCTCACAAcA	-127	6.05
		BDP_1145	BDP_1145 - BDP_1144	tkt - tal	cATTGTGAaCGCTaACAgaA	-156	5.62
		BDP_1514	BDP_1514	gap	cATTGTGAGCGtTCACggaA	-157	5.47
		BDP_1518	BDP_1518	galM	gAccGTtAGCGgTaACAAcc	-57	4.75
		BDP_1558	BDP_1558	ldh	gtTTGTGAGCGCTCACAtcA	-161	5.97
		BDP_1924	BDP_1924 - BDP_1923 - BDP_1922	araB - araD - araA	aATaGTGAGCGtTaACAgTg	-80	5.24
					aAcaGTGAGCGCTaACAtTc	-67	5.45
Bifidobacterium gallicum DSM 20093	BIFGAL_04285	BIFGAL_02604	BIFGAL_02604	eno	acaTGTGAaCaCTCACtgcA	-105	4.47
		BIFGAL_04284	BIFGAL_04284 - BIFGAL_04283 - BIFGAL_04282	araB - araD - araA	aAaTGTtAGCGCTaACAtac	-1	5.66	*probably an incorrectly annotated start of the CDS
		BIFGAL_04362	BIFGAL_04362	pyk	ctaTGTtAaCGCTaACAAcA	-126	5.45
Bifidobacterium indicum LMG 11587	BINDI_0240	BINDI_0241	BINDI_0241 - BINDI_0242	araB - araA	cAaTGTGAGCGtTaACAgTc	-80	5.46
		BINDI_0312	BINDI_0312	araD	cATTGTtAtCGCTaACAcac	-62	4.98
		BINDI_0730	BINDI_0730	pyk	ggcTGTtAGCGCTaACggaA	-122	5.39
		BINDI_0762	BINDI_0762	eno	gAgcGTGAGCGCTaACgggt	-92	4.94
Bifidobacterium kashiwanohense JCM 15439	BBKW_1660	BBKW_1660	BBKW_1660	araQ	gtcTGTtAGCGCTaACcgag	-74	4.97
		BBKW_0464	BBKW_0464	maa	TAgTGTGAGCGCTCACtATA	-53	5.73
		BBKW_0740	BBKW_0740	eno	TtaTGTGAGCGtTCACAtaA	-107	5.76
		BBKW_0773	BBKW_0773	pyk	aAaTGTGAGCGCTCACAAcA	-127	6.05
		BBKW_0807	BBKW_0807 - BBKW_0808	pta - ackA	gtcTGTtAtCGtTCACgcat	-88	4.52
		BBKW_1047	BBKW_1047 - BBKW_1046	tkt - tal	aATTGTGAGCGtTaACAgaA	-155	5.68
		BBKW_1382	BBKW_1382	gap	cAgcGTGAGCGCTCACAgaA	-156	5.61
		BBKW_1423	BBKW_1423	ldh	atTTGTGAGCGCTCACAtgc	-164	5.72
		BBKW_1659	BBKW_1659 - BBKW_1658 - BBKW_1657	araB - araD - araA	aATaGTGAGCGtTaACAgTg	-81	5.24
					aAcaGTGAGCGCTaACAtTc	-68	5.45
Bifidobacterium longum subsp. infantis ATCC 15697	Blon_0423	Blon_0423	Blon_0423	araQ	cAgTGTGAGCGCTaACgcaA	-111	5.42
		Blon_0840	Blon_0840	ldh	gtTTGgGAGCGCTaACAAcc	-161	5.18
		Blon_0896	Blon_0896	galM	gATTGTGAGCGgTaACAATc	-42	5.26
		Blon_0900	Blon_0900	gap	aATTGTGAGCGCTCACAAaA	-154	6.15
		Blon_1096	Blon_1096 - Blon_1095	tkt - tal	cAcTGTGAaCGtTaACAgaA	-155	5.27
		Blon_1456	Blon_1456	sixA	gtTTGTGAGCGCTCACAcac	-82	5.82
		Blon_1745	Blon_1745	pyk	cAaTGTGAGCGCTCACAAcA	-126	5.99
		Blon_1760	Blon_1760 - Blon_1759	carD - ispF	ggTTGTGAGCGCTCtCAtag	-88	5.23
		Blon_1761	Blon_1761 - Blon_1762 - Blon_1763	glgB - Blon_1762 - Blon_1763	ctaTGaGAGCGCTCACAAcc	-109	5.23
		Blon_1836	Blon_1836	eno	cATTGTGAGCGCTaACAcTA	-107	5.85
		Blon_2246	Blon_2246	malQ1	cATTGTGAGCGCTCACAtct	-109	5.94
					ctgTGTGAGgGCTaAaAgTA	-87	4.5
		Blon_2288	Blon_2288	birA	agTTGTGAaCGtTaACAcgg	-106	4.94
		Blon_2444	Blon_2444	malE	ataTGTtAGCGCTCtCAtgA	-226	5.01
Bifidobacterium longum subsp. longum NCC2705	BL0275	BL0275	BL0275	araQ	cAgTGTGAGCGCTaACgcaA	-70	5.42
		BL0274	BL0274 - BL0273 - BL0272	araB - araD - araA	aATTGTGAGCGCTaACAccc	-69	5.75
		BL01308	BL1308	ldh	atTcGTGAGCGCTaACAAcc	-161	5.6
		BL1359	BL1359	galM	gATTGTGAGCGaTaACAATt	-42	5.32
		BL1363	BL1363	gap	aATTGTGAGCGCTCACAgaA	-154	6.08
		BL0716	BL0716 - BL0715	tkt - tal	cAcTGTGAaCGCTaACAgaA	-155	5.55
		BL0951	BL0951 - BL0950	pflB - pflA	gAaTGgtAGCGtTCACAAaA	-95	4.99
		BL0968	BL0968 - BL0969	pta - ackA	cggcGTGAGCGaTaACAgTA	-52	4.84
		BL0988	BL0988	pyk	cAaTGTGAGCGCTCACAAcA	-39	5.99	*probably an incorrectly annotated start of the CDS
		BL0998	BL0998 - BL0997	carD - ispF	ggTTGTGAGCGCTCtCAtag	-88	5.23
		BL0999	BL0999 - BL1000 - BL1001	glgB - Blon_1762 - Blon_1763	ctaTGaGAGCGCTCACAAcc	-148	5.23
		BL1022	BL1022	eno	cATTGTGAGCGCTaACgcTA	-107	5.58
		BL1113	BL1113	BL1113	aATTGTtAGCGtTCACggcc	-66	5.27
		BL0141	BL0141	malE	ataTGTtAGCGCTCtCAtaA	-247	5.24
		BL0146	BL0146	abfE1	TAaTGTttGCGtTCACgtag	-75	4.65
		BL1533	BL1533	birA	agTTGTGAaCGtTaACAtgg	-46	5.01
		BL1570	BL1570	malQ1	cATTGTGAGCGCTCACAtct	-111	5.94
		BL1691	BL1691	glk (ROK)	cAacGTtAGCGtTaACAgTg	-171	5.07
Bifidobacterium longum subsp. longum NCIMB8809	B8809_RS01640	B8809_RS01640	B8809_RS01640	araQ	TAgTGTGAGCGCTaACgcaA	-111	5.53
		B8809_RS01645	B8809_RS01645 - B8809_RS01650 - B8809_RS01655	araB - araD - araA	aATTGTGAGCGCTaACAccc	-71	5.75
		B8809_RS02480	B8809_RS02480	BL1113	aATTGTtAGCGtTCACggcc	-64	5.27
		B8809_RS02940	B8809_RS02940	eno	cATTGTGAGCGCTaACgcTA	-109	5.58
		B8809_RS03065	B8809_RS03065 - B8809_RS03060 - B8809_RS03055	glgB - Blon_1762 - Blon_1763	ctaTGaGAGCGCTCACAAcc	-107	5.23
		B8809_RS03070	B8809_RS03070 - B8809_RS03075	carD - ispF	ggTTGTGAGCGCTCtCAtag	-90	5.23
		B8809_RS03120	B8809_RS03120	pyk	cAaTGTGAGCGCTCACAAcA	-130	5.99
		B8809_RS03270	B8809_RS03270 - B8809_RS03265	pta - ackA	cggcGTGAGCGaTaACAgTA	-80	4.84
		B8809_RS03410	B8809_RS03410 - B8809_RS03415	pflB - pflA	gAaTGgtAGCGtTCACAgaA	-136	4.92
		B8809_RS04185	B8809_RS04185	sixA	gtTTGTGAaCGCTCACAcac	-92	5.54
		B8809_RS04715	B8809_RS04715 - B8809_RS04720	tkt - tal	TtcTGTtAGCGtTCACAgTg	-157	5.55
		B8809_RS05775	B8809_RS05775	gap	aATTGTGAGCGCTCACAgaA	-156	6.08
		B8809_RS05795	B8809_RS05795	galM	gATTGTGAGCGaTaACAATt	-44	5.32
		B8809_RS06070	B8809_RS06070	ldh	atTcGTGAGCGCTaACAAcc	-159	5.6
		B8809_RS07595	B8809_RS07595	glk (ROK)	cAacGTtAGCGtTaACAgTg	-169	5.07
		B8809_RS08220	B8809_RS08220	malQ1	cATTGTGAGCGCTCACAtct	-109	5.94
		B8809_RS08755	B8809_RS08755	birA	agTTGTGAaCGtTaACAtgg	-107	5.01
		B8809_RS09405	B8809_RS09405	abfE1	TAaTGTttGCGtTCACgtag	-73	4.65
		B8809_RS09430	B8809_RS09430	malE	ataTGTtAGCGCTCtCAtgA	-226	5.01
Bifidobacterium magnum LMG 11591	BMAGN_1289	BMAGN_1289	BMAGN_1289	araQ	TgcTGTGAaCGCTCACgggc	-85	5.12
		BMAGN_1357	BMAGN_1357 - BMAGN_1356 - BMAGN_1355	araB - araD - araA	agTTGTtAaCGtTCACAAcA	-108	5.39
		BMAGN_1358	BMAGN_1358	araE	TtTcGTGAaCGCTaACAtTc	-145	5.35
		BMAGN_1364	BMAGN_1364 - BMAGN_1363 - BMAGN_1362 - BMAGN_1361 - BMAGN_1361	abfB2 - araNt - araPt - araQt - abfR	gtgTGTGAaCGgTaACAAag	-266	4.8
		BMAGN_0373	BMAGN_0373	araE	gcggGTGAGCGtTCACAtTt	-292	4.71
		BMAGN_0400	BMAGN_0400	maa	TtTTGTtAcCGtTCACAAaA	-81	5.16
		BMAGN_0448	BMAGN_0448	galM	TAcTGTGAaCGtTatCAAcg	-90	4.68
		BMAGN_0589	BMAGN_0589	eno	ggcTGTtAaCGCTCACAtTt	-103	5.47
		BMAGN_0625	BMAGN_0625	pyk	gATTGTtAGCGCTaACAgaA	-125	5.78
Bifidobacterium merycicum LMG 11341	BMERY_1745	BMERY_1744	BMERY_1744 - BMERY_1743 - BMERY_1742 - BMERY_1740	araE - araB - araD - araA	gAaTGTGAGCGaTaACAtTt	-173	5.18
		BMERY_0024	BMERY_0024	ldh	ataTGTGAGCGCTgcCAgTg	-103	4.69
		BMERY_0088	BMERY_0088	galM	ggcTGTtAaCGgTaACAAgc	-82	4.49
		BMERY_1334	BMERY_1334	fucO	cgaTGTGtcCGCTCACAtTc	-110	4.56
		BMERY_1207	BMERY_1207	pyk	aATTGTtAGCGCTaACAtaA	-131	5.84
		BMERY_1312	BMERY_1312 - BMERY_1311 - BMERY_1310 - BMERY_1309 - BMERY_1308 - BMERY_1307	bfrB - bfrC - bfrD - BIFANG_03429 - bfrR - bfrA	TtaTGaGAGCGCTaACAgTt	-160	5.26
Bifidobacterium minimum LMG 11592	BMIN_0938	BMIN_1358	BMIN_1358	eno	cATTGTGAGCGtTCACgAac	-102	5.43
		BMIN_1395	BMIN_1395	pyk	gggTGTGAGCGCTaACAAcA	-131	5.75
		BMIN_0937	BMIN_0937 - BMIN_0936 - BMIN_0935	araB - araD - araA	cgaTGTGAGCGCTaACAAcc	-74	5.71
Bifidobacterium mongoliense DSM 21395	BMON_1640	BMON_1644	BMON_1644 - BMON_1645 - BMON_1646	araB - araD - araA	gAaTGTGAGCGCTaACAAgg	-244	5.56
		BMON_0749	BMON_0749 - BMON_0750	tkt - tal	ggTTGTGAGCGtTCACcggt	-161	4.8
		BMON_0545	BMON_0545 - BMON_0544	pflB - pflA	TgacGTGAaCGtTCACAcgA	-149	4.88
		BMON_0618	BMON_0618	gap	cgTTGTGAGCGCgCACggcA	-158	5.04
		BMON_0211	BMON_0211	pyk	cgaTGTGAaCGCTCACgATt	-205	5.39
					cgTTGTGAGCGCaaACAAcA	-124	5.26
Bifidobacterium moukalabense DSM 27321	BMOU_0432	BMOU_0432	BMOU_0432	araQ	gccTGTtAGCGCTaACtgaA	-76	5.11
		BMOU_1838	BMOU_1838	maa	TtgcGTGgGCGtTCACAgcA	-48	4.76
		BMOU_1222	BMOU_1222	eno	gggTGTGAaCGtTCACAtgA	-105	5.04
		BMOU_0847	BMOU_0847	pyk	aAaTGTGAGCGCTCACAAcA	-127	6.05
		BMOU_1044	BMOU_1044 - BMOU_1043	tkt - tal	cATTGTGAGCGtTaACAgaA	-156	5.62
		BMOU_0196	BMOU_0196	gap	TAccGTtAGCGtTCACgcaA	-157	5.05
		BMOU_0199	BMOU_0199	galM	gAccGTtAGCGaTaACAAcc	-57	4.75
		BMOU_0293	BMOU_0293	ldh	TtTTGTGAaCGtTCACAccA	-162	5.45
		BMOU_0433	BMOU_0433 - BMOU_0434 - BMOU_0435	araB - araD - araA	aATaGTGAGCGtTaACAgTg	-81	5.24
					aAcaGTGAGCGCTaACAtTc	-68	5.45
Bifidobacterium pseudocatenulatum JCM 1200	BBPC_1565	BBPC_1565	BBPC_1565	araQ	gtcTGTtAGCGCTaACcgaA	-74	5.08
		BBPC_0429	BBPC_0429	fucO	TtgTGaGAaCGCTCACAgaA	-137	5.06
		BBPC_0474	BBPC_0474	maa	TAgTGTGAGCGtTCACtATA	-53	5.45
		BBPC_0725	BBPC_0725	eno	TtgTGTGAGCGtTCACAcaA	-107	5.62
		BBPC_0760	BBPC_0760	pyk	aAaTGTGAGCGCTCACAAcA	-127	6.05
		BBPC_0785	BBPC_0785 - BBPC_0786	pta - ackA	gtcTGTtAcCGtTCACgcat	-88	4.52
		BBPC_0945	BBPC_0945 - BBPC_0944	tkt - tal	aAcTGTGAGCGtTaACAgaA	-155	5.61
		BBPC_1247	BBPC_1247	gap	cAgcGTGAGCGCTCACAgaA	-156	5.61
		BBPC_1284	BBPC_1284	ldh	gtTTGTGAGCGCTCACAtct	-163	5.92
		BBPC_1564	BBPC_1564 - BBPC_1563 - BBPC_1562	araB - araD - araA	aATaGTGAGCGtTaACAgTg	-80	5.24
					aAcaGTGAGCGCTaACAtTc	-67	5.45
		BBPC_1613	BBPC_1613	abfE1	gAccGTtAaCGtTCACAgTg	-217	4.91
Bifidobacterium pseudolongum PV8-2	AH67_00260	AH67_00305	AH67_00305 - AH67_00310 - AH67_00315	araB - araD - araA	gcaTGTGAGCGCTaACAtag	-62	5.47
		AH67_05460	AH67_05460	pyk	gAaTGTGAGCGCTCACAtat	-117	5.9
		AH67_05625	AH67_05625	eno	gATTGTGAGCGCTCACAAag	-103	5.98
		AH67_06365	AH67_06365	galM	gcaTGTGAaCGgTCACAtgA	-110	4.57
Bifidobacterium psychraerophilum LMG 21775	BPSY_0047	BPSY_1700	BPSY_1700	pyk	aATTGTGAGCGCTaACAAcA	-127	6
		BPSY_1734	BPSY_1734	eno	acTTGTtAGCGCTaACAtaA	-104	5.59
		BPSY_1895	BPSY_1895	galM	aATaGTGAGCGaTaACAATc	-49	4.97
		BPSY_0048	BPSY_0048 - BPSY_0049 - BPSY_0050	araB - araD - araA	TtaTGTGAGCGCTCACAtTt	-95	6.01
Bifidobacterium reuteri DSM 23975	BREU_1993	BREU_1993	BREU_1993	araQ	TgcTGTGAGCGtTCACgtcc	-106	5.32
		BREU_2231	BREU_2231	malE	cgTTGTtAGCGgTCACAgTt	-223	5.2
					cAaTGTaAGCGCTatCAtTt	-117	4.59
		BREU_1855	BREU_1855	birA	accTGTGAGCGtTCACAcgt	-158	5.13
		BREU_2338	BREU_2338	glk (ROK)	TAacGTttGCGCTaACAATc	-167	4.9
		BREU_1992	BREU_1992 - BREU_1991 - BREU_1990	araB - araD - araA	aATTGTGAGCGCTaACAAaA	-71	6.03
		BREU_1061	BREU_1061	eno	gAaTGTGAGCGCTCACAccA	-106	5.85
		BREU_1083	BREU_1083 - BREU_1082 - BREU_1081	glgB - Blon_1762 - Blon_1763	cgcTGatAGCGtTCACAATA	-107	4.96
		BREU_1084	BREU_1084 - BREU_1085	carD - ispF	TATTGTGAaCGCTatCAgcg	-90	4.96
		BREU_1094	BREU_1094	pyk	cAaTGTGAGCGCTCACAAcA	-125	5.99
		BREU_1346	BREU_1346	ldh	TATTGTGAGCGCTaACAAcA	-264	6.05
		BREU_1459	BREU_1459	galM	gATTGTGAaCGgTaACAATc	-43	4.98
		BREU_1463	BREU_1463	gap	ggaTGTGAGCGtTCACAAat	-155	5.64
		BREU_0025	BREU_0025 - BREU_0026	tkt - tal	aATTGTGAaCGCTaACAgcA	-159	5.65
		BREU_0084	BREU_0084	sixA	TtaTGTGAaCGCTCACAtcA	-83	5.73
		BREU_0248	BREU_0248 - BREU_0247	pflB - pflA	gAaTGatAaCGCTCACAAgt	-131	4.71
		BREU_0675	BREU_0675	BL1113	acgTGTtAGCGtTCACggcc	-91	4.88
Bifidobacterium saeculare LMG 14934	BSAE_0666	BSAE_1261	BSAE_1261 - BSAE_1262	tkt - tal	aATTGTGAGCGtTaACAtcg	-160	5.54
		BSAE_0869	BSAE_0869	pyk	gAaTGTGAGCGCTaACAAac	-120	5.79
		BSAE_0901	BSAE_0901	eno	cgaTGTGAGCGCTaACgAaA	-104	5.58
		BSAE_0970	BSAE_0970 - BSAE_0968	pflB - pflA	TtaTGTGAaCGgTaACgAaA	-132	4.82
		BSAE_1056	BSAE_1056	gap	gggTGTGAGCGCTCACggaA	-171	5.56
		BSAE_1059	BSAE_1059	galM	gATaGTGAGCGaTaACAATc	-49	4.91
		BSAE_0667	BSAE_0667 - BSAE_0668 - BSAE_0669	araB - araD - araA	aATTGTGAGCGCTaACAcTg	-109	5.8
					ggcTGTtAaCGtTCACgAac	-77	4.91
Bifidobacterium saguini DSM 23967	BISA_1062	BISA_1062	BISA_1062	araQ	cAaTGTGAGCGtTaACgcTc	-109	5.12
		BISA_1968	BISA_1968	glk (ROK)	cAacGTttGCGCTaACAATc	-168	4.79
		BISA_1987	BISA_1987	fucO	TcagGTtAaCGCTCACAgac	-100	4.69
		BISA_2052	BISA_2052	malE	ctaTGTttGCGCTCtCAtTt	-242	4.52
		BISA_1821	BISA_1821 - BISA_1820	pflB - pflA	cgTTGTtAaCGgTCACAtTg	-232	4.86
		BISA_1056	BISA_1056	araE	TgcTGTtAGCGCaaACAgTA	-63	5.16
		BISA_1061	BISA_1061 - BISA_1060 - BISA_1059	araB - araD - araA	aATTGTGAGCGCTaACAgaA	-71	5.96
		BISA_1131	BISA_1131	birA	accTGTGAaCGtTCACAtgg	-107	4.86
		BISA_0603	BISA_0603 - BISA_0604	tkt - tal	aATTGTGAaCGCTaACAgaA	-159	5.68
		BISA_0671	BISA_0671	sixA	ataTGTGAaCGCTCACAAcg	-89	5.64
		BISA_1296	BISA_1296	eno	aAaTGTGAGCGCTCACAcTA	-106	5.96
		BISA_1317	BISA_1317 - BISA_1316 - BISA_1315	glgB - Blon_1762 - Blon_1763	cAaTGaGAaCGCTCACAtTA	-107	5.06
		BISA_1318	BISA_1318 - BISA_1319	carD - ispF	TAaTGTGAGCGtTCtCAtTg	-91	5.06
		BISA_1328	BISA_1328	pyk	cAaTGTGAGCGCTCACAAcA	-126	5.99
		BISA_1342	BISA_1342 - BISA_1341	pta - ackA	aAgcGTGAaCGgTaACAATg	-76	4.63
		BISA_1443	BISA_1443	ldh	gATTGTGAGCGCTaACAAcc	-157	5.83
		BISA_1480	BISA_1480	galM	agcTGTtAGCGgTaACAATg	-57	5.08
		BISA_1483	BISA_1483	gap	cAaTGTGAaCGCTCACAAaA	-154	5.74
		BISA_1696	BISA_1696	sixA	TAgcGTGAaCGCTaACgcgA	-170	4.75
		BISA_0103	BISA_0103	BL1113	aATTGTtAGCGCTCACggag	-109	5.58
Bifidobacterium scardovii JCM 12489	BBSC_2143	BBSC_2143	BBSC_2143	araQ	aATTGTtAGCGtTCACcgTg	-86	4.98
		BBSC_0612	BBSC_0612	fucO	TtaTGTtAGCGtTacCAgcA	-122	4.86
		BBSC_0635	BBSC_0635	glk (ROK)	cgcaGTGAaCGCTaACAAac	-125	5.11
		BBSC_1157	BBSC_1157 - BBSC_1156	pta - ackA	cgTcGTGAGCGCTCACgcac	-88	5.25
		BBSC_1400	BBSC_1400	pyk	aATTGTtAGCGCTCACAAcA	-122	6
		BBSC_1435	BBSC_1435	eno	gAaTGTGAGCGCTaACAAac	-102	5.79
		BBSC_1462	BBSC_1462 - BBSC_1463	tkt - tal	cAcTGTGAaCGCTaACAgcA	-161	5.52
		BBSC_1654	BBSC_1654 - BBSC_1653	pflB - pflA	TgaTGTGAGCGaTaACAAaA	-130	5.34
		BBSC_1757	BBSC_1757	gap	gAgTGTGAGCGCTCACAAac	-156	5.84
		BBSC_1762	BBSC_1762	galM	cATTGTGAGCGgTaACAATc	-45	5.26
		BBSC_2134	BBSC_2134	araE	gAccGTtAGCGCTaACAgct	-164	5.36
		BBSC_2142	BBSC_2142 - BBSC_2141 - BBSC_2140	araB - araD - araA	aAaTGTGAGCGCTaACAAcc	-100	5.82
Bifidobacterium stellenboschense DSM 23968	BSTEL_2134	BSTEL_2134	BSTEL_2134	araQ	gcgTGTGAaCGtTCACgtgt	-84	4.52
		BSTEL_1600	BSTEL_1600	malE	cgaTGTGAGCGtTCtCAtTg	-267	4.9
		BSTEL_2135	BSTEL_2135 - BSTEL_2136	araB - araD	aATTGTGAGCGtTaACgAcc	-101	5.34
		BSTEL_0555	BSTEL_0555	abfE1	ctaTGaGAGCGtTCACAtcg	-277	4.88
					gAaTGTGAGCGCgCACAtag	-167	5.21
		BSTEL_1896	BSTEL_1896	sixA	atTTGTGAaCGtTaACgcaA	-133	5.04
		BSTEL_0058	BSTEL_0058	sixA	atTcGTGAGCGCTtACgtgt	-66	4.66
		BSTEL_0697	BSTEL_0697	ldh	gcgTGTGAGCGgTaACAAcg	-142	4.82
		BSTEL_1412	BSTEL_1412	BL1113	ggTTGTGAGCGaTaACAgcg	-109	5.09
		BSTEL_1091	BSTEL_1091	glk (ROK)	TgTTGTGAGCGCTCcCAgTc	-142	5.36
		BSTEL_0380	BSTEL_0380	eno	ggaTGTGAaCGCTCACAAcA	-104	5.66
		BSTEL_0427	BSTEL_0427	pyk	ggTTGTGAGCGtTaACAAcA	-126	5.61
		BSTEL_0445	BSTEL_0445 - BSTEL_0444	pta - ackA	ggacGTGAGCGaTaACAAgc	-76	4.62
		BSTEL_0869	BSTEL_0869	gap	TcaTGTGAaCGCTCACggaA	-154	5.26
		BSTEL_0929	BSTEL_0929 - BSTEL_0928	tkt - tal	TATTGTGAaCGCTaACAgaA	-154	5.73
Bifidobacterium stercoris DSM 24849	BSTER_1634	BSTER_1634	BSTER_1634	araQ	ggcTGTtAGCGCTaACtgaA	-76	5.31
		BSTER_1635	BSTER_1635 - BSTER_1636 - BSTER_1637	araB - araD - araA	aATaGTGAGCGtTaACAgTg	-83	5.24
					aAcaGTGAGCGCTaACAtTc	-70	5.45
		BSTER_1676	BSTER_1676	pyk	aATTGTGAGCGCTCACAAcA	-125	6.12
		BSTER_1777	BSTER_1777	eno	gAgTGTGAGCGtTCACAtgg	-105	5.26
		BSTER_0445	BSTER_0445	maa	TggTGTGAGCGtTCACtATA	-51	5.4
		BSTER_1333	BSTER_1333 - BSTER_1332 - BSTER_1331 - BSTER_1330 - BSTER_1329 - BSTER_1328	bfrB - bfrC - bfrD -BIFANG_03429 - bfrR - bfrA	cgaTGaGAGCGtTaACtATt	-159	4.56
		BSTER_1405	BSTER_1405	ldh	gtaTGTGAGCGCTCACAAaA	-170	6
		BSTER_1440	BSTER_1440	galM	cATcGTGAGCGgTaACAtag	-56	4.9
		BSTER_1443	BSTER_1443	gap	gcaTGTGAGCGtTCACtgaA	-155	5.07
		BSTER_1013	BSTER_1013 - BSTER_1011	tkt - tal	aATTGTGAGCGCTaACAgcA	-155	5.93
Bifidobacterium subtile LMG 11597	BISU_1458	BISU_1141	BISU_1141	gap	cATTGTGAcCGCTCACgccA	-159	5.03
		BISU_0496	BISU_0496	pyk	cgTcGTGAGCGCTCACAAcA	-130	5.74
		BISU_0542	BISU_0542	eno	ggaTGTGAaCGCTCcCAgcg	-102	4.85
		BISU_1589	BISU_1589 - BISU_1588	tkt - tal	TtcTGTGAaCGCTCACgAac	-160	5.45
Bifidobacterium thermacidophilum LMG 21395	THER5_0392	THER5_039X	THER5_039X - THER5_0397 - THER5_0398 - THER5_0399	araE - araB - araD - araA	aAaTGTGAGCGgTaACAtTt	?	5.24
		THER5_1025	THER5_1025	pyk	TgaTGTGAGCGtTCACAAcA	-129	5.77
		THER5_1063	THER5_1063	eno	ggcTGTGAaCGCTCACAggA	-102	5.39
		THER5_1329	THER5_1329	ldh	cATTGTGAaCGCTCtCAtat	-144	5.06
Bifidobacterium thermophilum RBL67	D805_0334	D805_0597	D805_0597	ldh	cATTGTGAaCGCTCtCAtat	-146	5.06
		D805_0822	D805_0822	eno	ggcTGTGAaCGCTCACAggA	-104	5.39
		D805_0880	D805_0880	pyk	cgaTGTGAGCGtTCACAAcA	-131	5.66
Bifidobacterium tsurumiense JCM 13495	BITS_0517	BITS_0517	BITS_0517	araQ	TtgTGTGAaCGCTCACAtgA	-82	5.46
		BITS_1793	BITS_1793	gap	TgaTGTGAaCGtTCACtgTc	-172	5.01
		BITS_1797	BITS_1797	galM	gATaGTGAGCGgTaACAAcc	-47	4.86
		BITS_1003	BITS_1003 - BITS_1002	tkt - tal	cccTGTGAGCGCTaACAtcA	-224	5.55
		BITS_1163	BITS_1163	pyk	cATTGTtAGCGCTCACAAcA	-124	5.94
		BITS_1198	BITS_1198	eno	aAcTGTGAaCGCTCACAcac	-103	5.55
		BITS_0516	BITS_0516 - BITS_0514 - BITS_0513	araB - araD - araA	gAaTGTGAGCGCTCACAATc	-112	5.93
		BITS_0788	BITS_0788	fucO	gtggGTGAaCGCTaACAAcg	-98	4.78
Gardnerella vaginalis 409-05	HMPREF0424_RS01735	HMPREF0424_RS02285	HMPREF0424_RS02285	gap	gcaTGTtAaCGCTCACtgTt	-193	4.92
		HMPREF0424_RS02930	HMPREF0424_RS02930	pyk	TtcTGTGAGCGtTCACAAaA	-147	5.83
		HMPREF0424_RS03195	HMPREF0424_RS03195	eno	TATTGTGAaCGtTCACggcA	-107	5.27
Alloscardovia omnicolens F0580	HMPREF9244_01651	HMPREF9244_01650	HMPREF9244_01650 - HMPREF9244_01649 - HMPREF9244_01648	araB - araD - araA	TtaTGTGAaCGtTCACAtTA	-66	5.5
		HMPREF9244_00625	HMPREF9244_00625 - HMPREF9244_00626 - HMPREF9244_00627 - HMPREF9244_00628 - HMPREF9244_00629	abfB2 - araNt - araPt - araQt - abfR	cAaaGTGAaCGtTCACAAac	-327	5
Parascardovia denticolens JCM 12538	PSDT_0304	PSDT_0305	PSDT_0305 - PSDT_0306 - PSDT_0307 - PSDT_0308 - PSDT_0309 - PSDT_0310 - PSDT_0311	araB - araD - araA - abfB2 - araNt - araPt - araQt	atgTGTGAGCGCTCACAtat	-75	5.87
Scardovia wiggsiae F0424	HMPREF9156_RS0105890	HMPREF9156_RS0105890	HMPREF9156_RS0105885 - HMPREF9156_RS0105880 - HMPREF9156_RS0105875	araB - araD - araA	atgTGTGAGCGCTCACAtat	-176	5.87
Representative Actinobacteria from other families containing the orthologous AraQ regulator
Geodermatophilus obscurus DSM 43160	Gobs_0241	Gobs_0242	Gobs_0242 - Gobs_0243 - Gobs_0244	araB - araD - araA	cccTGTtAGCGCTaACAtcc	-248	5.32
		Gobs_0238	Gobs_0238 - Gobs_0239 - Gobs_0240	araF - araG - araH	ggTTGTtAaCGCTCACAcTt	-86	5.47
Arthrobacter arilaitensis RE117	AARI_33690	ARI_33650	AARI_33650 - AARI_33640 - AARI_33630	araF - araG - araH	ctgTGTtAGCGCTaACAtgA	-69	5.39
		AARI_33680	AARI_33680 - AARI_33670 - AARI_33660	araB - araD - araA	TtTTGTtAGCGCTaACAtTg	-117	5.78
Stackebrandtia nassauensis DSM 44728	Snas_2892	Snas_2892	Snas_2892	araQ	gcacGTtAGCGtTaACAtgg	-55	4.57
		Snas_2886	Snas_2886 - Snas_2887 - Snas_2888 - Snas_2889 - Snas_2890 - Snas_2891	araB - araD - araA - araF - araG - araH	gAaTGTGtGCGtTaACAtTc	-43	4.83
