# Supplementary material for: Comparative Genomics Reveals the Regulatory Complexity of Bifidobacterial Arabinose and Arabino-Oligosaccharide Utilization
Source: Front Microbiol. 2018 Apr 24;9:776. doi: 10.3389/fmicb.2018.00776 (PMC5928203; doi:10.3389/fmicb.2018.00776)
Supplement: Supplementary file 2 [file Table_2.XLSX]

## Sheet: (A) TF regulon content
Table S2. Content of the reconstructed TF regulons in Bifidobacteriaceae.
(A) Overview of genes / operons preceded by candidate TF-binding sites in each studied genome
TF regulon	AraU		AbfR 1							AauR													AauU1		AauU2			XsaR			BauR1			BauR2
Genome / Target gene or operon [regulators, transporters, glycosyde hydrolases]	araU	araFGH	abfR		abfB2		araNtPtQt		afuB-H1	aauR	abfII_1	abfII_2		aauABC1	aauABC2	aauABC3	abnA1	abnA2	abfBad	abfC	BDP_0243	BBOMB_ 0938	abfT1	aauU1	abfB	abfT2	aauU2	xsaR	xsaT	xsa	bauR1	bauR2	bauABC	hypBA1	bauT	hypBA2
Bifidobacterium minimum LMG 11592	0	-	0		0		0		0	0	0	0		0	0	0	0	0	0	0	0	0	0	0	0	0	0	0	0	0	0	0	0	0	0	0
Bifidobacterium tsurumiense JCM 13495	-	+	+		+		0		0	+	+	+		+	0	0	+	0	0	0	0	0	0	0	0	0	0	0	0	0	0	w	0	w	0	0
Gardnerella vaginalis ATCC 14019	-	+	0		0		0		0	0	0	0		0	0	0	0	0	0	0	0	0	0	0	0	0	0	0	0	0	0	0	0	0	0	0
Gardnerella vaginalis 409-05	0	0	0		0		0		0	0	0	0		0	0	0	0	0	0	0	0	0	0	0	0	0	0	0	0	0	0	0	0	0	0	0
Bifidobacterium saeculare LMG 14934	0	0	+		+		0		-	+	+	w		+	0	0	+	+	0	0	0	0	0	0	-	0	0	0	0	0	+	0	+	+	0	+
Bifidobacterium merycicum LMG 11341	0	0	0		0		0		0	0	0	0		0	0	0	0	0	0	0	0	0	0	0	0	0	0	0	0	0	0	0	0	0	0	0
Bifidobacterium angulatum DSM 20098	0	0	0		0		0		0	+	+	+		0	0	+	0	0	+	0	0	0	0	0	0	0	0	0	0	0	0	0	0	0	0	0
Bifidobacterium stellenboschense DSM 23968	0	0	0		0		0		0	0	0	0		0	0	0	0	0	0	0	0	0	0	0	+	+	+	0	0	0	+	0	+	+	0	0
Bifidobacterium callitrichos DSM 23973	+	+	0		0		0		0	+	+	+		+	0	0	+	+	0	0	0	0	0	0	-	0	0	0	0	0	+	0	+	+	0	0
Bifidobacterium breve UCC2003	0	0	0		0		0		0	0	0	0		0	0	0	0	0	0	0	0	0	0	0	0	0	0	0	0	0	0	0	0	0	0	0
Bifidobacterium longum ATCC 15697	0	0	0		0		0		0	0	0	0		0	0	0	0	0	0	0	0	0	0	0	0	0	0	0	0	0	0	0	0	0	0	0
Bifidobacterium longum NCC2705	+	+	+		+		0		+	+	+	+	+	+	0	0	+	+	0	0	0	0	0	0	-	0	0	0	0	0	+	0	+	+	0	w
Bifidobacterium longum NCIMB8809	+	+	+		+		0		+	+	+	+	+	+	0	0	+	+	0	0	0	0	0	0	-	0	0	0	0	0	+	0	+	+	0	w
Bifidobacterium reuteri DSM 23975	0	0	+		+		0		0	0	0	0		0	0	0	0	0	0	0	0	0	0	0	+	+	+	0	0	0	0	+	0	+	+	0
Bifidobacterium saguini DSM 23967	0	0	0		0		0		0	0	0	+		0	0	0	0	0	0	0	0	0	+	+	+	+	+	0	0	0	+	0	+	+	0	w
Bifidobacterium bifidum NCIMB 41171	0	0	0		0		0		0	0	0	0		0	0	0			0	0	0	0	0	0	0	0	0	0	0	0	0	0	0	0	0	0
Bifidobacterium biavatii DSM 23969	0	0	0		0		0		-	+	+	+		0	+	0	+	+	0	0	0	0	0	0	0	0	0	0	0	0	0	-	0	-	-	0
Bifidobacterium scardovii JCM 12489	+	+	+		+		+		+	+	+	w		+	0	0	+	+	0	0	0	0	0	0	-	0	0	0	0	0	+	0	+	+	0	0
Bifidobacterium dentium Bd1	+	+	0		0		0		0	+	+	+		0	+	0	+	0	0	0	+	0	0	0	-	0	0	0	0	0	+	0	+	+	0	-
Bifidobacterium moukalabense DSM 27321	+	+	0		0		0		0	+	+	+		0	+	0	+	0	0	0	+	0	0	0	-	0	0	0	0	0	0	0	0	0	0	0
Bifidobacterium stercoris DSM 24849	0	0	0		0		0		0	+	+	+		0	0	+	0	0	0	0	0	0	0	0	0	0	0	0	0	0	0	0	0	0	0	0
Bifidobacterium adolescentis ATCC 15703	0	0	0		0		0		0	-	+	+		+	0	0	0	0	0	+	0	0	0	0	0	0	0	+	+	+	0	0	0	0	0	0
Bifidobacterium kashiwanohense JCM 15439	+	+	0		0		0		0	+	+	w		0	0	+	0	0	+	0	0	0	0	0	0	0	0	0	0	0	0	0	0	0	0	0
Bifidobacterium pseudocatenulatum JCM 1200	0	0	0		0		0		0	+	+	+		+	0	0	+	+	0	0	0	0	0	0	-	0	0	+	+	+	+	0	+	+	0	+
Bifidobacterium magnum LMG 11591	0	0	+		+		+		0	0	-	+		0	0	0	0	0	0	0	0	0	0	0	0	0	0	0	0	0	0	0	0	0	0	0
Bifidobacterium gallicum DSM 20093	0	0	0		0		0		0	0	0	0		0	0	0	0	0	0	0	0	0	0	0	0	0	0	0	0	0	0	0	0	0	0	0
Bifidobacterium animalis AD011	0	0	+		+		0		0	0	0	0		0	0	0	0	0	0	0	0	0	0	0	0	0	0	0	0	0	0	+	0	+	+	0
Bifidobacterium cuniculi LMG 10738	+	+	0		0		0		0	-	0	0		0	0	0	0	0	0	0	0	0	0	0	0	0	0	0	0	0	0	0	0	0	0	0
Bifidobacterium choerinum LMG 10510	0	0	0		0		0		0	0	0	0		0	0	0	0	0	0	0	0	0	0	0	0	0	0	0	0	0	0	0	0	0	0	0
Bifidobacterium pseudolongum PV8-2	+	+	0		0		0		-	+	+	+		+	0	0	+	+	0	0	0	0	0	0	0	0	0	0	0	0	0	0	0	0	0	0
Bifidobacterium boum LMG 10736	0	0	0		0		0		0	0	0	0		0	0	0	0	0	0	0	0	0	0	0	0	0	0	0	0	0	0	0	0	0	0	0
Bifidobacterium thermacidophilum LMG 21395	0	0	0		0		0		0	+	+	+		0	0	+	0	0	0	0	0	0	0	0	0	0	0	0	0	0	0	0	0	0	0	0
Bifidobacterium thermophilum RBL67	0	0	0		0		0		0	0	0	0		0	0	0	0	0	0	0	0	0	0	0	0	0	0	0	0	0	0	0	0	0	0	0
Bifidobacterium bombi DSM 19703	0	0	+		+		+		+	w	0	w		+	0	0	+	+	0	0	0	+	0	0	0	0	0	0	0	0	0	0	0	0	0	0
Bifidobacterium bohemicum DSM 22767	w	w	0		0		0		+	w	0	w		+	0	0	w	w	0	0	0	0	0	0	0	0	0	0	0	0	0	0	0	0	0	0
Bifidobacterium mongoliense DSM 21395	-	-	0		+		+		0	-	0	0		0	0	0	0	0	0	0	0	0	0	0	0	0	0	0	0	0	0	0	0	0	0	0
Bifidobacterium subtile LMG 11597	0	0	0		0		0		0	0	0	0		0	0	0	0	0	0	0	0	0	0	0	0	0	0	0	0	0	0	0	0	0	0	0
Bifidobacterium psychraerophilum LMG 21775	w	w	+		+		+		0	0	0	0		0	0	0	0	0	0	0	0	0	0	0	-	0	0	+	+	+	0	+	0	+	+	0
Bifidobacterium actinocoloniiforme DSM 22766	+	+	+		+		+		0	0	0	+		0	0	0	0	0	0	0	0	0	+	+	0	0	0	+	+	+	0	0	0	0	0	0
Bifidobacterium indicum LMG 11587	-	-	0		0		0		0	0	0	+		0	0	0	0	0	0	0	0	0	+	+	0	0	0	0	0	0	0	0	0	0	0	0
Bifidobacterium asteroides PRL2011	0	0	0		0		0		-	-	-	w		+	0	0	w	-	0	0	0	0	0	0	0	0	0	+	+	+	0	0	0	0	0	0
Alloscardovia omnicolens F0580	-	w	+		+		+		0	0	0	0		0	0	0	0	0	0	0	0	0	0	0	0	0	0	0	0	0	0	0	0	0	0	0
Parascardovia denticolens JCM 12538	0	0	0		-		-		0	0	0	0		0	0	0	0	0	0	0	0	0	0	0	0	0	0	0	0	0	0	0	0	0	0	0
Scardovia wiggsiae F0424	w	w	0		0		0		0	0	0	0		0	0	0	0	0	0	0	0	0	0	0	0	0	0	0	0	0	0	0	0	0	0	0
Scardovia inopinata JCM 12537	0	0	0		0		0		0	0	0	0		0	0	0	0	0	0	0	0	0	0	0	0	0	0	0	0	0	0	0	0	0	0	0
Total number of genomes with a gene	18	19	12		14		8		9	21	18	23		12	3	4	14	11	2	1	2	1	3	3	12	3	3	5	5	5	9	5	9	14	4	6
Total number of genomes with a TF-regulated gene	13	16	12		13		7		5	17	16	23		12	3	4	14	10	2	1	2	1	3	3	3	3	3	5	5	5	9	4	9	13	3	5
Legend
'+' denotes a gene/operon preceded by a strong TF-binding site (score > 5.0)
'w' denotes a gene/operon preceded by a weak TF-binding site (5.0 > score > 4.75)
'-' denotes that a gene ortholog is present but it is not preceded by a TF-binding site
'0' denotes the absence of a gene ortholog
Genes composing an operon are marked with thick borders. The first gene in a TF-regulated operon is marked in red.
1abfB2(BL0544) and afuB-H1(BL1611) share over 80% sequence similarity, and since some species possess only one homolog of these genes, we used phylogenetic footprinting approach and not maximum sequence identity percentage to decide, in which column we should put it
Functional roles of genes of the recosntructed arabinose/AOS utilization regulons
Arabinose / AOS uptake transporters1	Functional annotation																										Subsystem / Catabolic pathway										Example locus tag
araF	L-arabinose-binding periplasmic protein precursor AraF (TC 3.A.1.2.2)																										Arabinose utilization										BL1694
araG	L-arabinose transport ATP-binding protein AraG (TC 3.A.1.2.2)																										Arabinose utilization										BL1695
araH	L-arabinose transport system permease protein (TC 3.A.1.2.2)																										Arabinose utilization										BL1696
araNt	α-arabino-oligosaccharides ABC transport system AraNtPtQt, substrate-binding protein																										α-arabino-oligosaccharides utilization										BMAGN_1363
araPt	α-arabino-oligosaccharides ABC transport system AraNtPtQt, permease protein 1																										α-arabino-oligosaccharides utilization										BMAGN_1362
araQt	α-arabino-oligosaccharides ABC transport system AraNtPtQt, permease protein 2																										α-arabino-oligosaccharides utilization										BMAGN_1361
aauA1	α-arabino-oligosaccharides ABC transport system AauABC, substrate-binding protein																										α-arabino-oligosaccharides utilization										BL0188
aauB1	α-arabino-oligosaccharides ABC transport system AauABC, permease protein 1																										α-arabino-oligosaccharides utilization										BL0189
aauC1	α-arabino-oligosaccharides ABC transport system AauABC, permease protein 2																										α-arabino-oligosaccharides utilization										BL0190
aauA2	α-arabino-oligosaccharides ABC transport system AauABC, substrate-binding protein																										α-arabino-oligosaccharides utilization										BDP_0240
aauB2	α-arabino-oligosaccharides ABC transport system AauABC, permease protein 1																										α-arabino-oligosaccharides utilization										BDP_0241
aauC2	α-arabino-oligosaccharides ABC transport system AauABC, permease protein 2																										α-arabino-oligosaccharides utilization										BDP_0242
aauA3	α-arabino-oligosaccharides ABC transport system AauABC, substrate-binding protein																										α-arabino-oligosaccharides utilization										BSTER_0167
aauB3	α-arabino-oligosaccharides ABC transport system AauABC, permease protein 1																										α-arabino-oligosaccharides utilization										BSTER_0168
aauC3	α-arabino-oligosaccharides ABC transport system AauABC, permease protein 2																										α-arabino-oligosaccharides utilization										BSTER_0169
abfT1	α-arabino-oligosaccharides permease AbfT1, OHS family																										α-arabino-oligosaccharides utilization										BISA_0484
abfT2	α-arabino-oligosaccharides permease AbfT2, DHA1 family																										α-arabino-oligosaccharides utilization										BREU_1998
xsaT	α-arabino-oligosaccharides permease XsaT, DHA1 family																										α-arabino-oligosaccharides utilization										BAD_1206
bauA	β-arabino-oligosaccharides ABC transport system BauABC, substrate-binding protein																										β-arabino-oligosaccharides utilization										BL0425
bauB	β-arabino-oligosaccharides ABC transport system BauABC, permease protein 1																										β-arabino-oligosaccharides utilization										BL0424
bauC	β-arabino-oligosaccharides ABC transport system BauABC, permease protein 2																										β-arabino-oligosaccharides utilization										BL0423
bauT	β-arabino-oligosaccharidespermease BauT, GPH symporter family																										β-arabino-oligosaccharides utilization										BLA_1512
Arabinosidases	Functional annotation																			Localization2							Subsystem / Catabolic pathway										Example locus tag					Catalytic mechanism (for arabinosidases)
abfB	α-L-arabinofuranosidase AbfB (EC 3.2.1.55), GH51																			intracellular							α-arabino-oligosaccharides utilization										BL1166					Cleaves non-reducing terminal α-1,3- and α-1,5- linked Af residues
abfB2	α-L-arabinofuranosidase AbfB2 (EC 3.2.1.55), GH51																			intracellular							α-arabino-oligosaccharides utilization										BL0544					Cleaves non-reducing terminal α-1,3- and α-1,5- linked Af residues
afuB-H1	α-L-arabinofuranosidase AfuB-H1 (EC 3.2.1.55), GH51																			intracellular							α-arabino-oligosaccharides utilization										BL1611					Cleaves non-reducing terminal α-1,3- and α-1,5- linked Af residues
abfBad	α-L-arabinofuranosidase AbfBad (EC 3.2.1.55), GH51																			intracellular							α-arabino-oligosaccharides utilization										BAD_1524					Releases only α-1,3- linked Af residues from double substituted xylose residues
xsa	α-L-arabinosidase Xsa (EC 3.2.1.55), GH43																			intracellular							α-arabino-oligosaccharides utilization										BAD_1205					Releases α-1,2- and α-1,3- linked Af residues from branched arabinan and arabinoxylan
abfII_1	α-L-arabinofuranosidase AbfII_1 (EC 3.2.1.55), GH43																			intracellular							α-arabino-oligosaccharides utilization										BL0184					Cleaves only terminal α-1,5- linked Af residues of debranched arabinan?
abfII_2	α-L-arabinofuranosidase AbfII_2 (EC 3.2.1.55), GH43																			intracellular							α-arabino-oligosaccharides utilization										BL0187					Cleaves only terminal α-1,5- linked Af residues of debranched arabinan
abnA1	Endo-α-(1->5)-L-arabinanase AbnA1 (EC 3.2.1.99), GH43																			secreted							α-arabino-oligosaccharides utilization										BL0183					Catalyzes the internal cleavage of AOS and arabinans
abnA2	Endo-α-(1->5)-L-arabinanase AbnA2 (EC 3.2.1.99), GH43																			intracellular							α-arabino-oligosaccharides utilization										BL0182					Catalyzes the internal cleavage of AOS and arabinans
hypBA1	β-L-arabinofuranosidase (EC 3.2.1.185), GH121																			intracellular							β-arabino-oligosaccharides utilization										BL0422					Releases β-1,2- linked Af residues from β-arabinobiose
hypBA2	β-L-arabinobiosidase (EC 3.2.1.187), GH127																			cell surface							β-arabino-oligosaccharides utilization										BL0421					Liberates β-1,2-arabinobiose from carrot extensin, potato lectin, and various synthetic substrates
abfC	α-L-arabinofuranosidase AbfC (EC 3.2.1.55), GH1																			intracellular							α-arabino-oligosaccharides utilization										BAD_0156					Cleaves Af from α-1,5-linked AOS in an exo-manner
BDP_0243	putative endo-1,4-b-xylanase, GH43																			intracellular							?										BDP_0243					?
BBOMB_ 0938	putative α-galactosidase																			intracellular							?										BBOMB_ 0938					?
Transcriptional regulators	Functional annotation																										Subsystem / Catabolic pathway										Example locus tag
araU	Transcriptional regulator of arabinose transporter, ROK family																										Arabinose utilization										BL1693
abfR	Transcriptional regulator of arabinofuranosidase, LacI family																										α-arabino-oligosaccharides utilization										BL0543
aauR	α-arabino-oligosaccharides utilization transcriptional regulator AauR, LacI family																										α-arabino-oligosaccharides utilization										BL0185
aauU1	α-arabino-oligosaccharides utilization transcriptional regulator AauU1, LacI family																										α-arabino-oligosaccharides utilization										BISA_0485
aauU2	α-arabino-oligosaccharides utilization transcriptional regulator AauU2, LacI family																										α-arabino-oligosaccharides utilization										BREU_1998
xsaR	α-arabino-oligosaccharides utilization transcriptional regulator XsaR, TetR family																										α-arabino-oligosaccharides utilization										BAD_1207
bauR1	β-arabino-oligosaccharides utilization transcriptional regulator BauR1, LacI family																										β-arabino-oligosaccharides utilization										BL0426
bauR2	β-arabino-oligosaccharides utilization transcriptional regulator BauR2, LacI family																										β-arabino-oligosaccharides utilization										BREU_0448
1Genes from a putative operon are boxed.
2Cellular localization of GHs was predicted by the SignalP server.
3PubMed ID (PMID) for papers confirming annotated function of Glycosyl Hydrolases (GHs).

## Sheet: (B) TFBS data
Table S2. Content of the reconstructed TF regulons in Bifidobacteriaceae.
(B) TFBSs identified for the reconstructed arabinose/AOS regulons in Bifidobacteriaceae genomes
Regulog_Name	AraU
Regulator_Family	ROK
Biological_Process	Arabinose utilization
Genome	Regulator locus tag	First gene locus tag1	Operon locus tags1	Operon names1	Site	Position	Score
Bifidobacterium actinocoloniiforme DSM 22766	AB656_03420	AB656_03415	AB656_03415 - AB656_03410 - AB656_03405	araF - araG - araH	TTGAGTTTGACAACTTAACatAA	-114	6.12
		AB656_03420	AB656_03420 - AB656_03425 - AB656_03430	araU - AB656_03425 - AB656_03430	TTatGTTAAGTTGTCAAACTCAA	-150	6.12
Bifidobacterium bohemicum DSM 22767	BBOH_0199	BBOH_0198	BBOH_0198 - BBOH_0197 - BBOH_0196	araF - araG - araH	TTGAGTTAGGaAACaTAACagAA	-149	4.93
					aTGgaTTTGACAACTTAACgCAA	-107	4.96
		BBOH_0199	BBOH_0199 - BBOH_0200 - BBOH_0201	araU - BBOH_0200 - BBOH_0201	TTGcGTTAAGTTGTCAAAtcCAt	-128	4.96
					TTctGTTAtGTTtCCTAACTCAA	-86	4.93
Bifidobacterium callitrichos DSM 23973	BCAL_0204	BCAL_0204	BCAL_0204 - BCAL_0203 - BCAL_0202	araU - BCAL_0203 - BCAL_0202	TTGAaTTAAGTTGTCAAACTCAt	-211	5.94
					TTGAGTTTGAgAtaTgAACTCAA	-168	5.03
		BCAL_0205	BCAL_0205 - BCAL_0206 - BCAL_0207	araF - araG - araH	TTGAGTTcAtaTcTCAAACTCAA	-156	5.03
					aTGAGTTTGACAACTTAAtTCAA	-113	5.94
Bifidobacterium cuniculi LMG 10738	BCUN_0708	BCUN_0707	BCUN_0707 - BCUN_0706 - BCUN_0705	araF - araG - araH	TTGAGTTTGACAtCCTAACTCAA	-140	6.29
		BCUN_0708	BCUN_0708 - BCUN_0709	araU - BCUN_0709	TTGAGTTAGGaTGTCAAACTCAA	-159	6.29
Bifidobacterium dentium Bd1	BDP_2071	BDP_2070	BDP_2070 - BDP_2069 - BDP_2068	araF - araG - araH	TTGAGTTTGACAACTgAACgCAA	-105	5.80
		BDP_2071	BDP_2071 - BDP_2072	araU - BDP_2072	TTGcGTTcAGTTGTCAAACTCAA	-174	5.80
Bifidobacterium kashiwanohense JCM 15439	BBKW_0884	BBKW_0884	BBKW_0884 - BBKW_0883 - BBKW_0882	araU - BBKW_0883 - BBKW_0882	TTGAGTTAAGTTGTCAAACTtAt	-154	6.33
		BBKW_0885	BBKW_0885 - BBKW_0886 - BBKW_0887	araF - araG - araH	aTaAGTTTGACAACTTAACTCAA	-113	6.33
Bifidobacterium longum NCC2705	BL1693	BL1693	BL1693 - BL1692	araU - BL1692	TTGAGTTAAGTTGTCAAACTCAA	-160	6.71
		BL1694	BL1694 - BL1695 - BL1696	araF - araG - araH	TTGAGTTTGACAACTTAACTCAA	-114	6.71
Bifidobacterium longum NCIMB8809	B8809_RS07585	B8809_RS07580	B8809_RS07580 - B8809_RS07575 - B8809_RS07570	araF - araG - araH	TTGAGTTTGACAACTTAACTCAA	-112	6.71
		B8809_RS07585	B8809_RS07585 - B8809_RS07590	araU - B8809_RS07590	TTGAGTTAAGTTGTCAAACTCAA	-162	6.71
Bifidobacterium moukalabense DSM 27321	BMOU_0309	BMOU_0309	BMOU_0309 - BMOU_0308	araU - BMOU_0308	TTGtGTTcAtTTGTCAAACTCAA	-171	5.38
					TTGAGTTTGtTTGTTgAAtTtAg	-129	4.80
		BMOU_0310	BMOU_0310 - BMOU_0311 - BMOU_0312	araF - araG - araH	cTaAaTTcAACAAaCAAACTCAA	-150	4.80
					TTGAGTTTGACAAaTgAACaCAA	-108	5.38
Bifidobacterium pseudolongum PV8-2	AH67_00285	AH67_00280	AH67_00280 - AH67_00275 - AH67_00270	araF - araG - araH	TTGAGTTTGACAACTTAACaCAA	-97	6.22
		AH67_00285	AH67_00285 - AH67_00290 - AH67_00295	araU - AH67_00290 - AH67_00295	TTGtGTTAAGTTGTCAAACTCAA	-147	6.22
Bifidobacterium psychraerophilum LMG 21775	BPSY_1626	BPSY_1625	BPSY_1625 - BPSY_1624 - BPSY_1623	araF - araG - araH	TTGAGTTgAAgAcTTgAACaCAA	-110	4.54
		BPSY_1626	BPSY_1626 - BPSY_1627 - BPSY_1628	araU - BPSY_1627 - BPSY_1628	TTGtGTTcAAgTcTTcAACTCAA	-146	4.54
Bifidobacterium scardovii JCM12489	BBSC_1262	BBSC_1262	BBSC_1262 - BBSC_1261 - BBSC_1260	araU - BBSC_1261 - BBSC_1260	TTGcGTTcAtTTGTCAAACTCAA	-147	5.38
		BBSC_1263	BBSC_1263 - BBSC_1264 - BBSC_1265	araF - araG - araH	TTGAGTTTGACAAaTgAACgCAA	-118	5.38
Bifidobacterium tsurumiense JCM 13495	BITS_0974	BITS_0975	BITS_0975 - BITS_0976 - BITS_0977	araF - araG - araH	TTGAGTTTGACAAgTTAACgCAA	-114	5.80
Alloscardovia omnicolens F0580	HMPREF9244_00193	HMPREF9244_00191	HMPREF9244_00191 - HMPREF9244_00190 - HMPREF9244_00189	araF - araG - araH	TTGAaTTgAtTTcTTAAACTtAA	-105	4.86
Gardnerella vaginalis ATCC 14019	HMPREF0421_20367	HMPREF0421_20368	HMPREF0421_20368 - HMPREF0421_20369 - HMPREF0421_20370	araF - araG - araH	aTGtGTTTGACAACTTAACaCAA	-97	5.45
Scardovia wiggsiae F0424	HMPREF9156_RS0102015	HMPREF9156_RS0102015	HMPREF9156_RS0102015 - HMPREF9156_RS0102010 - HMPREF9156_RS0102005	araU - HMPREF9156_RS0102010 - HMPREF9156_RS0102005	TTGAGTTTAAgAAgTcAAtTCAA	-214	4.96
		HMPREF9156_RS0102020	HMPREF9156_RS0102020 - HMPREF9156_RS0102025 - HMPREF9156_RS0102030	araF - araG - araH	TTGAaTTgAcTTcTTAAACTCAA	-112	4.96
Regulog_Name	AbfR
Regulator_Family	LacI
Biological_Process	α-arabino-oligosaccharides utilization
Genome	Regulator locus tag	First gene locus tag1	Operon locus tags1	Operon names1	Site	Position	Score
Bifidobacterium actinocoloniiforme DSM 22766	AB656_05845	AB656_05825	AB656_05825 - AB656_05830 - AB656_05835 - AB656_05840 - AB656_05845	abfB2 - araNt - araPt - araQt - abfR	taAGTACAAGGTTGTAtgAa	-106	5.75
					tTAGaACAACGTTGTAtTAa	-50	5.82
Bifidobacterium animalis subsp. lactis AD011	BLA_0054	BLA_0055	BLA_0055 - BLA_0054	abfB2 - abfR	GaAGTACAAGGTTGTACTAg	-112	6.55
					GaAGaACAACGTTGcAtTca	-43	4.83
Bifidobacterium bombi DSM 19703	BBOMB_0060	BBOMB_0056	BBOMB_0056 - BBOMB_0057 - BBOMB_0058 - BBOMB_0059 - BBOMB_0060	abfB2 - araNt - araPt - araQt - abfR	ccAGTACAAGGTTGTAtTAa	-109	6.09
					taAGgACAACGTTGTAtTAa	-44	5.75
Bifidobacterium longum NCC2705	BL0543	BL0544	BL0544 - BL0543	abfB2 - abfR	tcAGTACAAGGTTGTACTAC	-130	6.55
		BL0187	BL0187	abfII_2	tcAtTAtAACGTTGTAaTtC	-220	4.88
		BL1611	BL1611	afuB-H1	GaAGTACAAGGTTGTAtTAa	-154	6.38
					tTAGcACAACGTTGTctTgC	-52	5.15
Bifidobacterium longum NCIMB8809	B8809_RS00440	B8809_RS00435	B8809_RS00435 - B8809_RS00440	abfB2 - abfR	tcAGTACAAGGTTGTACTAC	-132	6.55
		B8809_RS08020	B8809_RS08020	afuB-H1	GaAGTACAAGGTTGTAtTAa	-152	6.38
					tTAGcACAACGTTGTctTgC	-50	5.15
		B8809_RS09210	B8809_RS09210	abfII_2	tcAtTAtAACGTTGTAaTtC	-218	4.88
Bifidobacterium magnum LMG 11591	BMAGN_1360	BMAGN_1354	BMAGN_1354	abfII_2	tTAGTtCAACGTTGTAtatg	-127	5.08
		BMAGN_1364	BMAGN_1364 - BMAGN_1363 - BMAGN_1362 - BMAGN_1361 - BMAGN_1360	abfB2 - araNt - araPt - araQt - abfR	aaAGTACAAGGTTGTACTta	-144	6.16
					cgAaTACAACGTTGTAtTAC	-51	5.63
Bifidobacterium psychraerophilum LMG 21775	BPSY_0084	BPSY_0088	BPSY_0088 - BPSY_0087 - BPSY_0086 - BPSY_0085 - BPSY_0084	abfB - araNt - araPt - araQt - abfR	tTAGTACAAaGTTGTACctC	-97	5.68
					tgAGaAtAtCGTTGTACTAa	-40	4.55
Bifidobacterium reuteri DSM 23975	BREU_0642	BREU_0641	BREU_0641 - BREU_0642	abfB2 - abfR	aagGTACAAGGTTGTAtTAa	-151	5.39
					taAGTACAACGTTGctCTAC	-51	5.54
Bifidobacterium saeculare LMG 14934	BSAE_0351	BSAE_0350	BSAE_0350 - BSAE_0351	abfB2 - abfR	tcAGTACAAGGTTGTACTAC	-132	6.55
Bifidobacterium scardovii JCM12489	BBSC_0543	BBSC_0539	BBSC_0539 - BBSC_0540 - BBSC_0541 - BBSC_0542 - BBSC_0543	araNt - araPt - araQt - abfB2 - abfR	aaAGTACAAGGTTGTACTAa	-349	6.23
					taAGTACAACGTTGTctTAt	-262	5.39
		BBSC_0544	BBSC_0544 - BBSC_0545	afuB-H1 - BBSC_0545	tgAaTACAAaGTTGTACTga	-112	5.35
Bifidobacterium tsurumiense JCM 13495	BITS_1404	BITS_1403	BITS_1403 - BITS_1404	abfB2 - abfR	aaAGTACAAGGTTGTACTAg	-131	6.12
Alloscardovia omnicolens F0580	HMPREF9244_00629	HMPREF9244_00625	HMPREF9244_00625 - HMPREF9244_00626 - HMPREF9244_00627 - HMPREF9244_00628 - HMPREF9244_00629	abfB2 - araNt - araPt - araQt - abfR	tTAaTACAAGGTTGTACTAg	-125	6.27
Regulog_Name	AauR
Regulator_Family	LacI
Biological_Process	α-arabino-oligosaccharides utilization
Genome	Regulator locus tag	First gene locus tag1	Operon locus tags1	Operon names1	Site	Position	Score
Bifidobacterium adolescentis ATCC 15703	BAD_0150	BAD_0146	BAD_0146	abfII_1	gTTGTACAACGaTGTAAAAc	-73	6.55
					aTaGTACAtCGTTGTAAAAc	-48	6.18
		BAD_0152	BAD_0152	abfII_2	TTgTTACAACGaTGTAAgAA	-73	5.49
					TaTaTtCAACGTTGTAAAtA	-50	4.59
		BAD_0153	BAD_0153 - BAD_0154 - BAD_0155 - BAD_0156	aauA1 - aauB1 - aauC1 - abfC	gTTGTACAACGaTagAAAAA	-300	5.44
					aaaTTACAACGTTGaAAAtA	-268	4.65
Bifidobacterium angulatum DSM 20098	BIFANG_03012	BIFANG_03010	BIFANG_03010 - BIFANG_03009 - BIFANG_03008 - BIFANG_03007 - BIFANG_03006	aauA3 - aauB3 - aauC3 - BIFANG_03007 - abfBad	cTTGTACAACGaTagAAAAA	-145	5.25
					aaaTTACAACGTTaTAAAAg	-113	4.95
		BIFANG_03011	BIFANG_03011	abfII_2	TTgTTACAACGTTGTAAgAA	-71	5.54
					TaTaTtCAACGTTGTAAAtA	-48	4.59
		BIFANG_03013	BIFANG_03013 - BIFANG_03012	abfII_1 - aauR	gcTGTACAACGaTGTAAAAA	-68	6.25
					aTaaTACAtCGaTGTAAAtc	-42	5.15
Bifidobacterium asteroides PRL2011	BAST_0204	BAST_0205	BAST_0205 - BAST_0206	abnA1 - abfII_2	gaTTTctAACGTTGTAAtAt	-278	4.57
		BAST_0207	BAST_0207 - BAST_0208 - BAST_0209 - BAST_0210	aauA1 - aauB1 - aauC1 - BAST_0210	cTTGTACAtCGTTGgAgAAg	-202	5.14
Bifidobacterium biavatii DSM 23969	BBIA_1135	BBIA_1134	BBIA_1134 - BBIA_1133	abnA1 - abnA2	cTTTTACAACGaTGTACAgt	-130	6.03	*probably an incorrectly annotated start of the CDS
					cgaTTACAtCGTTGTACAAA	-103	5.83	*probably an incorrectly annotated start of the CDS
		BBIA_1135	BBIA_1135 - BBIA_1136 - BBIA_1137	abfII_1 - aauR - abfII_2	TTTGTACAACGaTGTAAtcg	61	5.83	*probably an incorrectly annotated start of the CDS
		BBIA_1138	BBIA_1138 - BBIA_1139 - BBIA_1140	aauA2 - aauB2 - aauC2	TTTGTACAACGaTGaAAAAA	-171	6.04
					caaTTcCAACGTTGTAAAcg	-141	4.57
Bifidobacterium bohemicum DSM 22767	BBOH_1448	BBOH_1430	BBOH_1430	afuB-H1	TacaTACAACGTTGTAAAAA	-63	5.12
		BBOH_1445	BBOH_1445 - BBOH_1444 - BBOH_1443	aauA1 - aauB1 - aauC1	TTTGTACAACGaTagAAAtt	-187	4.92
					acaTTACAtCGTTGcAAAgg	-156	4.76
		BBOH_1446	BBOH_1446	abfII_2	TTgTTAtAACGaTGTAAAtc	-70	4.93
					TaTaTtCAACGTTGTAgAAt	-47	4.62
		BBOH_1448	BBOH_1448 - BBOH_1447	aauR - abnA2	cTTcTACAACGTTGTAActt	-274	4.87
					acTGTACAACGTTGaAAtgg	-246	4.81
		BBOH_1449	BBOH_1449	abnA1	ccaTTtCAACGTTGTACAgt	-89	4.81
					aagTTACAACGTTGTAgAAg	-61	4.87
Bifidobacterium bombi DSM 19703	BBOMB_0945	BBOMB_0927	BBOMB_0927	afuB-H1	TaTTTACtACGaTGTAAAct	-114	5.30
		BBOMB_0941	BBOMB_0941 - BBOMB_0940 - BBOMB_0939 - BBOMB_0938	aauA1 - aauB1 - aauC1 - BBOMB_0938	TTTGTACAACGaTagAAAtA	-177	4.95
		BBOMB_0942	BBOMB_0942	abfII_2	TTgTTAtAACGaTGTAAAtt	-63	4.93
		BBOMB_0943	BBOMB_0943	abnA1	gaTaTACAACGaTGTAAAAA	-292	5.60
					cTacTAtAACGTTGTAAAtA	-133	4.52
					gaTaTACAACGaTGTAAtgA	7	4.90
		BBOMB_0944	BBOMB_0944	abnA2	TcaTTACAtCGTTGTAtAtc	-294	4.90
					TaTTTACAACGTTaTAgtAg	-154	4.52
					TTTTTACAtCGTTGTAtAtc	5	5.60
		BBOMB_0945	BBOMB_0945	aauR	gcTTTACAACGacaTACgAc	-288	4.52
					aagTTACAAtGaTGTAAAAc	-75	4.90
Bifidobacterium callitrichos DSM 23973	BCAL_1943	BCAL_1941	BCAL_1941 - BCAL_1940	abnA1 - abnA2	cgTTTACAtCGaTGTAtAtt	-128	5.14
					gaTTTACAtCGaTGTACAAA	-101	6.01
		BCAL_1942	BCAL_1942 - BCAL_1943	abfII_1 - aauR	TTTGTACAtCGaTGTAAAtc	-73	6.01
					aaTaTACAtCGaTGTAAAcg	-46	5.14
		BCAL_1944	BCAL_1944	abfII_2	gcTTTACAtCGTTagAAAcg	-101	4.70
					TTgTTACAtCGTTGTACAtc	-76	5.50
					TaTaTtCAtCGaTGTAAAcA	-53	4.82
		BCAL_1945	BCAL_1945 - BCAL_1946 - BCAL_1947	aauA1 - aauB1 - aauC1	TTTGTACAACGaTagAAAtg	-215	4.73
					aaaTTcCAACGTTGTAAAcg	-185	4.76
Bifidobacterium dentium Bd1	BDP_0238	BDP_0236	BDP_0236	abnA1	caTTTACAACGaTGTACtAt	-82	5.47
					aTaTTACAACGTTGTACAAA	-57	6.26
		BDP_0237	BDP_0237 - BDP_0238	abfII_1 - aauR	TTTGTACAACGTTGTAAtAt	-70	6.26
					aTaGTACAtCGTTGTAAAtg	-45	5.47
		BDP_0239	BDP_0239	abfII_2	TTTGTACAACGaTGTAAtAg	-74	6.02
					TaTaTtCAACGTTGTAAAtt	-51	4.56
		BDP_0240	BDP_0240 - BDP_0241 - BDP_0242 - BDP_0243	aauA2 - aauB2 - aauC2 - BDP_0243	TTTGTACAACGaTagAAAAA	-171	5.47
Bifidobacterium kashiwanohense JCM 15439	BBKW_0718	BBKW_0718	BBKW_0718 - BBKW_0719	abfII_1 - aauR	gTTGTACAACGaTGTAAAAg	-70	6.36
					aTaGTACAtCGaTGTAAAcc	-45	5.94
		BBKW_0720	BBKW_0720	abfII_2	TTgTTgCAACGTTGTAAgAA	-73	4.97
					TaTaTtCAACGTTGTAAAtA	-50	4.59
		BBKW_0721	BBKW_0721 - BBKW_0722 - BBKW_0723 - BBKW_0724 - BBKW_0725	aauA3 - aauB3 - aauC3 - BBKW_0724 - abfBad	TTTGTACAACGaTGaAAAAA	-152	6.04
					aaaTTACAACGTTGTAAAtg	-120	5.00
Bifidobacterium longum NCC2705	BL0185	BL0183	BL0183 - BL0182	abnA1 - abnA2	agTTTACAtCGTTGTACAAA	-61	6.39
		BL0184	BL0184 - BL0185	abfII_1 - aauR	TTTGTACAACGaTGTAAAct	-74	6.39
		BL0187	BL0187	abfII_2	TTgTTACAtCGTTGTACAtc	-78	5.50
					aTaTTgCAtCGaTGTAAAtA	-54	5.07
		BL0188	BL0188 - BL0189 - BL0190	aauA1 - aauB1 - aauC1	TTTGTACAACGaTGgAAAAc	-206	6.01
					gaaTTcCAACGTTGTAAAcg	-176	4.76
Bifidobacterium longum NCIMB8809	B8809_RS09220	B8809_RS09205	B8809_RS09205 - B8809_RS09200 - B8809_RS09195	aauA1 - aauB1 - aauC1	TTTGTACAACaTgGaAAAcg	-203	4.54
					gaaTTcCAACGTTGTAAAcg	-174	4.76
		B8809_RS09210	B8809_RS09210	abfII_2	TTgTTACAtCGTTGTACAtc	-76	5.50
					aTaTTgCAtCGaTGTAAAtA	-52	5.07
		B8809_RS09225	B8809_RS09225 - B8809_RS09220	abfII_1 - aauR	TTTGTACAACGaTGTAAAct	-72	6.39
		B8809_RS09230	B8809_RS09230 - B8809_RS09235	abnA1 - abnA2	agTTTACAtCGTTGTACAAA	-63	6.39
Bifidobacterium mongoliense DSM 21395	BMON_1652	BMON_1648	BMON_1648 - BMON_1649 - BMON_1650 - BMON_1651	abfB2 - araNt - araPt - araQt	gaTTTACAACGaTGTACAct	-78	5.84
Bifidobacterium moukalabense DSM 27321	BMOU_1526	BMOU_1523	BMOU_1523	abnA1	caTTTACAACGaTGTACtAt	-10	5.47	*probably incorrect start of the CDS
					aTgTTACAACGTTGTACAAA	15	6.07	*probably incorrect start of the CDS
		BMOU_1524	BMOU_1524 - BMOU_1525 - BMOU_1526	abfII_1 - aauR	TTTGTACAACGTTGTAAcAt	-70	6.07	*probably incorrect start of the CDS
					aTaGTACAtCGTTGTAAAtg	-45	5.47	*probably incorrect start of the CDS
		BMOU_1527	BMOU_1527	abfII_2	TTTGTACAACGTTGTAAgAA	-73	6.10
					TaTaTtCAACGTTGTAAAtA	-50	4.59
		BMOU_1528	BMOU_1528 - BMOU_1529 - BMOU_1530 - BMOU_1531	aauA 2 - aauB2 - aauC 2 - BDP_0243	TTTGTACAACGaTGgAAAAA	-173	6.04
					aaaTTACAACGTTGcAAAcg	-141	4.76
Bifidobacterium pseudocatenulatum JCM 1200	BBPC_0159	BBPC_0157	BBPC_0157 - BBPC_0158	abnA1 - abnA2	TcTTTACAACGTTGTACAct	-74	6.11
					aaaTTACAtCGTTGTACAAA	-47	5.69
		BBPC_0158	BBPC_0158 - BBPC_0159	abfII_1 - aauR	TTTGTACAACGaTGTAAttt	-74	5.69
					agTGTACAACGTTGTAAAgA	-47	6.11
		BBPC_0160	BBPC_0160	abfII_2	TTgTTACAACGTTGTAAtAg	-74	5.51
					TaTaTtCAACGTTGTAAAtt	-51	4.56
		BBPC_0161	BBPC_0161 - BBPC_0162 - BBPC_0163	aauA1 - aauB1 - aauC1	TTTGTACAACGaTGgAAAAA	-163	6.04
					gaaTTACAACGTTGcAAAcg	-131	4.76
Bifidobacterium pseudolongum PV8-2	AH67_01095	AH67_01085	AH67_01085 - AH67_01080	abnA1 - abnA2	ggTTTACAtCGaTGTAtcAt	-96	5.29
					TgTGTACAtCGTTGTACAAc	-71	6.39
		AH67_01090	AH67_01090 - AH67_01095	abfII_1 - aauR	gTTGTACAACGaTGTACAcA	-67	6.39
					aTgaTACAtCGaTGTAAAcc	-42	5.29
		AH67_01100	AH67_01100	abfII_2	aTTGTACAACGTTGTAtAAc	-72	6.14
					TaTaTtCAACGaTGTAAAcA	-48	4.87
		AH67_01105	AH67_01105 - AH67_01110 - AH67_01115 - AH67_01120	aauA1 - aauB1 - aauC1 - AH67_01120	TTTGTACAACGTTGaAAAcg	-137	5.68
					caaGTACAACGTTGcAAAAA	-106	4.98
Bifidobacterium saeculare LMG 14934	BSAE_0385	BSAE_0382	BSAE_0382 - BSAE_0381	abnA1 - abnA2	gTTTTACAtCGTTGTACAgt	-103	6.22
					gTaTTACAtCGTTGTACAtt	-78	5.66
		BSAE_0384	BSAE_0384 - BSAE_0385	abfII_1 - aauR	aaTGTACAACGaTGTAAtAc	-71	5.66
					acTGTACAACGaTGTAAAAc	-46	6.22
		BSAE_0386	BSAE_0386	abfII_2	TTgTTcCAACGaTGTAAAtc	-75	4.93
					TaTaTtCAACGTTGTAAAcA	-52	4.92
		BSAE_0387	BSAE_0387 - BSAE_0388 - BSAE_0389	aauA1 - aauB1 - aauC1	cTTGTACAACGaTGgAAAtc	-205	5.27
					aTaTTACAACGTTGcAAAAA	-173	5.69
Bifidobacterium scardovii JCM12489	BBSC_0259	BBSC_0257	BBSC_0257 - BBSC_0256	abnA1 - abnA2	cTTTTACAtCGaTGTACAct	-173	6.12
					TgaTTACAtCGaTGTACAAA	-143	6.00
		BBSC_0258	BBSC_0258 - BBSC_0259	abfII_1 - aauR	TTTGTACAtCGaTGTAAtcA	-77	6.00
					agTGTACAtCGaTGTAAAAg	-47	6.12
		BBSC_0260	BBSC_0260	abfII_2	TTgTTcCAtCGaTGTAAAtc	-74	4.88
					TaTaTtCAtCGaTGTAAAcc	-51	4.79
		BBSC_0261	BBSC_0261 - BBSC_0262 - BBSC_0263	aauA1 - aauB1 - aauC1	TTTGTACAACGTTagAAAAc	-216	5.49
Bifidobacterium stercoris DSM 24849	BSTER_0165	BSTER_0164	BSTER_0164 - BSTER_0165	abfII_1 - aauR	gTTGTACAACGaTGTAAAAc	-73	6.55
					aTaGTACAtCGTTaTAAAAc	-48	5.61
		BSTER_0166	BSTER_0166	abfII_2	TTgTTACAACGaTGTAAgAA	-73	5.49
					TaTaTtCAACGTTGTAAAtA	-50	4.59
		BSTER_0167	BSTER_0167 - BSTER_0168 - BSTER_0169	aauA3 - aauB3 - aauC3	TTTGTACAACGaTGaAAAtA	-145	5.52
Bifidobacterium thermacidophilum LMG 21395	THER5_1689	THER5_1688	THER5_1688 - THER5_1689	abfII_1 - aauR	gTTGTACAACGaTGTAAAAc	-73	6.55
					aTaGTACAtCGTTGTAAAAc	-48	6.18
		THER5_1691	THER5_1691	abfII_2	TTgTTACAACGaTGTAAgAA	-73	5.49
					TaTaTtCAACGTTGTAAAtA	-50	4.59
		THER5_1692	THER5_1692 - THER5_1693 - THER5_1694 - THER5_1695	aauA3 - aauB3 - aauC3 - THER5_1695	TTTGTACAACGaTGaAAAtA	-145	5.52
Bifidobacterium tsurumiense JCM 13495	BITS_1397	BITS_1395	BITS_1395	abnA1	gTTTTACAtCGTTGTAtAgt	-85	5.76
					gTaTTACAtCGTTGTACAAA	-60	6.21
		BITS_1396	BITS_1396 - BITS_1397 - BITS_1398	abfII_1 - aauR - abfII_2	TTTGTACAACGaTGTAAtAc	-88	6.21
					acTaTACAACGaTGTAAAAc	-63	5.76
		BITS_1399	BITS_1399 - BITS_1400 - BITS_1401	aauA1 - aauB1 - aauC1	TTTGTACAACGaTagAAAAc	-203	5.44
Regulog_Name	AauU1
Regulator_Family	LacI
Biological_Process	α-arabino-oligosaccharides utilization
Genome	Regulator locus tag	First gene locus tag1	Operon locus tags1	Operon names1	Site	Position	Score
Bifidobacterium actinocoloniiforme DSM 22766	AB656_00590	AB656_00580	AB656_00580 - AB656_00585 - AB656_00590	abfII_2 - abfT1 - aauU1	aACTGAGACCGGTtACAGTc	-92	6.61
Bifidobacterium indicum LMG 11587	BINDI_0316	BINDI_0314	BINDI_0314 - BINDI_0315 - BINDI_0316	abfII_2 - abfT1 - aauU1	GACTGAGACCGGTCACAGTG	-88	7.24
Bifidobacterium saguini DSM 23967	BISA_0485	BISA_0483	BISA_0483 - BISA_0484 - BISA_0485	abfII_2 - abfT1 - aauU1	GACTGtGcaCGtTtcCAGTt	-227	4.55
					GACTGgaAaCGtgCACAGTG	-138	6.19
Regulog_Name	AauU2
Regulator_Family	LacI
Biological_Process	α-arabino-oligosaccharides utilization
Genome	Regulator locus tag	First gene locus tag1	Operon locus tags1	Operon names1	Site	Position	Score
Bifidobacterium reuteri DSM 23975	BREU_1998	BREU_1998	BREU_1998	aauU2	GAGAAACATCGATGTTcaTT	-214	6.38
		BREU_1999	BREU_1999 - BREU_2000	abfT2 - abfB	AAtgAACATCGATGTTTCTC	-111	6.38
Bifidobacterium saguini DSM 23967	BISA_1066	BISA_1066	BISA_1066	aauU2	GAGAAACtTCGtTGTTaaTT	-145	5.65
		BISA_1067	BISA_1067 - BISA_1068	abfT2 - abfB	AAttAACAaCGAaGTTTCTC	-96	5.65
Bifidobacterium stellenboschense DSM 23968	BSTEL_2129	BSTEL_2128	BSTEL_2128 - BSTEL_2129	abfT2 - abfB	AAacAACAaCGAaGTTTCTC	-83	5.94
		BSTEL_2129	BSTEL_2129	aauU2	GAGAAACtTCGtTGTTgtTT	-173	5.94
Regulog_Name	XsaR
Regulator_Family	TetR
Biological_Process	α-arabino-oligosaccharides utilization
Genome	Regulator locus tag	First gene locus tag1	Operon locus tags1	Operon names1	Site	Position	Score
Bifidobacterium actinocoloniiforme DSM 22766	AB656_05080	AB656_05080	AB656_05080	xsaR	TATtTTATATaTTatAaATA	-293	5.23
					TATaTTATAaaTaTtAaATA	-286	4.83
		AB656_05085	AB656_05085 - AB656_05090	xsaT - xsa	TATtTaATATTTaTAAtATA	-95	6.37
					TATtTataATaTaTAAaATA	-88	4.90
Bifidobacterium adolescentis ATCC 15703	BAD_1207	BAD_1206	BAD_1206 - BAD_1205	xsaT - xsa	TATCTTATATCTTTAAGATA	-157	7.03
					TATCTTtaAgaTaTAAGATA	-150	5.23
		BAD_1207	BAD_1207	xsaR	TATCTTATATCTTaAAGATA	-102	6.48
					TATCTTAaAgaTaTAAGATA	-95	5.78
Bifidobacterium asteroides PRL2011	BAST_1534	BAST_1534	BAST_1534	xsaR	TgTtTTATATCTTaAAtATA	-133	5.89
					TATCTTAaATaTaTAAaAcA	-126	5.23
		BAST_1535	BAST_1535 - BAST_1536	xsaT - xsa	TgTtTTATATaTTTAAGATA	-90	6.58
Bifidobacterium pseudocatenulatum JCM 1200	BBPC_1386	BBPC_1385	BBPC_1385 - BBPC_1384	xsaT - xsa	TATCTTATAcTTaTAAGATA	-141	6.70
		BBPC_1386	BBPC_1386	xsaR	TATCTTATATCTTatAagTA	-147	5.16
					TATCTTATAagTaTAAGATA	-140	6.08
Bifidobacterium psychraerophilum LMG 21775	BPSY_0378	BPSY_0377	BPSY_0377 - BPSY_0376	xsaT - xsa	TATCTTATATCTTTAAGgTg	-159	6.51
					TATCTTtaAggTgTAAGATA	-152	4.61
		BPSY_0378	BPSY_0378	xsaR	TATCTTAcAcCTTaAAGATA	-75	5.67
					cAcCTTAaAgaTaTAAGATA	-68	4.68
Regulog_Name	BauR1
Regulator_Family	LacI
Biological_Process	β-arabino-oligosaccharides utilization
Genome	Regulator locus tag	First gene locus tag1	Operon locus tags1	Operon names1	Site	Position	Score
Bifidobacterium callitrichos DSM 23973	BCAL_1365	BCAL_1365	BCAL_1365	bauR1	TTGCaAAAcCGCTTTCGCAc	-361	6.28
		BCAL_1366	BCAL_1366 - BCAL_1367 - BCAL_1368 - BCAL_1369	bauA - bauB - bauC - hypBA1	gTGCGAAAGCGgTTTtGCAA	-174	6.28
					TTGtGAAAagGCTTTCGCgg	-133	5.35
Bifidobacterium dentium Bd1	BDP_1707	BDP_1706	BDP_1706 - BDP_1705 - BDP_1704 - BDP_1703	bauA - bauB - bauC - hypBA1	aTatGAAAcaGtTTTCGCAt	-273	4.68
					TTatGAAAGgGCTTTCGCAg	-114	5.59
		BDP_1707	BDP_1707	bauR1	cTGCGAAAGCcCTTTCatAA	-334	5.59
					aTGCGAAAaCtgTTTCatAt	-175	4.68
Bifidobacterium longum NCC2705	BL0426	BL0421	BL0421 - BL0420 - BL0419	hypBA2 - BL0420 - BL0419	TTGtGAAAcCGtaTTCGCtc	-250	4.57
		BL0425	BL0425 - BL0424 - BL0423 - BL0422	bauA - bauB - bauC - hypBA1	aTGCGAAAGCGCTTTtGCAA	-164	6.61
					TTGaGAAAagGCTTTCGCAg	-123	5.74
		BL0426	BL0426	bauR1	TTGCaAAAGCGCTTTCGCAt	-341	6.61
Bifidobacterium longum NCIMB8809	B8809_RS00935	B8809_RS00935	B8809_RS00935	bauR1	TTGCaAAAGCGCTTTCGCAt	-342	6.61
		B8809_RS00945	B8809_RS00945 - B8809_RS00950 - B8809_RS00955 - B8809_RS00960	bauA - bauB - bauC - hypBA1	aTGCGAAAGCGCTTTtGCAA	-166	6.61
					TTGaGAAAagGCTTTCGCAg	-125	5.74
		B8809_RS00965	B8809_RS00965 - B8809_RS00970 - B8809_RS00975	hypBA2 - B8809_RS00970 - B8809_RS00975	TTGtGAAAcCGtaTTCGCtc	-252	4.57
Bifidobacterium pseudocatenulatum JCM 1200	BBPC_0124	BBPC_0124	BBPC_0124	bauR1	gTGCGAAAGCctTTTCtCAg	-383	5.63
					TTGCaAAAtCGCTTTCGCAc	-343	6.37
		BBPC_0125	BBPC_0125 - BBPC_0126 - BBPC_0127 - BBPC_0128	bauA - bauB - bauC - hypBA1	gTGCGAAAGCGaTTTtGCAA	-163	6.37
					cTGaGAAAagGCTTTCGCAc	-123	5.63
		BBPC_0129	BBPC_0129 - BBPC_0130 - BBPC_0131	hypBA2 - BBPC_0130 - BBPC_0131	TTGCGAAAcCGtaTTCGCgt	-159	5.15
Bifidobacterium saeculare LMG 14934	BSAE_1371	BSAE_1366	BSAE_1366 - BSAE_1365	hypBA2 - BSAE_1365	TTGCaAAAagGCTTTCGCcg	-172	5.43
		BSAE_1370	BSAE_1370 - BSAE_1369 - BSAE_1368 - BSAE_1367	bauA - bauB - bauC - hypBA1	TTGCGAAAGCGaTTTtGCAA	-169	6.48
					gTGaGAAAagcCTTTCGCgA	-129	5.12
		BSAE_1371	BSAE_1371	bauR1	TTGCaAAAtCGCTTTCGCAA	-340	6.48
					gTGCGAAAatctTTTCGCAt	-80	5.25
Bifidobacterium saguini DSM 23967	BISA_0457	BISA_0452	BISA_0452 - BISA_0451	hypBA2 - BISA_0451	TTGCGAAAcCGtaTTCaCtc	-255	4.57
		BISA_0456	BISA_0456 - BISA_0455 - BISA_0454 - BISA_0453	bauA - bauB - bauC - hypBA1	gTGCGAAAGCGgTTTtGCAA	-167	6.28
					TTGaGAAAagGCTTTCGCAg	-126	5.74
Bifidobacterium scardovii JCM 12489	BBSC_2378	BBSC_2377	BBSC_2377 - BBSC_2376 - BBSC_2375 - BBSC_2374	bauA - bauB - bauC - hypBA1	aaGaGAAAGCGtTTTtGCAt	-199	5.29
					aTGaGAAAagGCTTTCGCAg	-158	5.63
		BBSC_2378	BBSC_2378	bauR1	cTGCGAAAGCctTTTCtCAt	-326	5.63
					aTGCaAAAaCGCTTTCtCtt	-285	5.29
Bifidobacterium stellenboschense DSM 23968	BSTEL_1930	BSTEL_1930	BSTEL_1930	bauR1	acGCaAAAaCGCTTTCGCAc	-385	5.87
		BSTEL_1931	BSTEL_1931 - BSTEL_1932 - BSTEL_1933 - BSTEL_1934	bauA - bauB - bauC - hypBA1	gTGCGAAAGCGtTTTtGCgt	-169	5.87
					TTGtGAAAagGCTTTCGCAg	-128	5.74
Regulog_Name	BauR2
Regulator_Family	LacI
Biological_Process	β-arabino-oligosaccharides utilization
Genome	Regulator locus tag	First gene locus tag1	Operon locus tags1	Operon names1	Site	Position	Score
Bifidobacterium animalis subsp. lactis AD011	BLA_1514	BLA_1513	BLA_1513 - BLA_1512	hypBA1 - bauT	GgAagGAAATATTTCcCAaC	-112	5.36
		BLA_1514	BLA_1514	bauR2	GtTGgGAAATATTTCctTcC	-48	5.36
Bifidobacterium psychraerophilum LMG 21775	BPSY_0399	BPSY_0398	BPSY_0398 - BPSY_0397	hypBA1 - bauT	ctAGtGAAAATTTTCGCATT	-165	5.69
		BPSY_0399	BPSY_0399	bauR2	AATGCGAAAATTTTCaCTag	-31	5.69
Bifidobacterium reuteri DSM 23975	BREU_0448	BREU_0448	BREU_0448	bauR2	AATGCGAAATTTTTCGCTTa	-30	5.96
		BREU_0449	BREU_0449 - BREU_0450	hypBA1 - bauT	tAAGCGAAAAATTTCGCATT	-170	5.96
Bifidobacterium tsurumiense JCM 13495	BITS_1344	BITS_1344	BITS_1344	bauR2	GgTGgGAAAATTTcCcCAcT	-30	4.94
		BITS_1345	BITS_1345	hypBA1	AgTGgGgAAATTTTCcCAcC	-109	4.94
1Divergently located adjacent operons that share a TFBS in the same promoter region are boxed
