# Supplementary material for: Comparative Genomics Reveals the Regulatory Complexity of Bifidobacterial Arabinose and Arabino-Oligosaccharide Utilization
Source: Front Microbiol. 2018 Apr 24;9:776. doi: 10.3389/fmicb.2018.00776 (PMC5928203; doi:10.3389/fmicb.2018.00776)
Supplement: Supplementary file 3 [file Table_3.XLSX]

## Sheet: Arabinose_utilization
Table S3. Distribution of arabinose/AOS utilization genes and corresponding predicted phenotypes of Bifidobacteriaceae and related species
	Arabinose utilization			α-AOS utilization																										β-AOS utilization				Regulators											Predicted phenotype	Experimental data on arabinose fermetation	Bacterial strain isolation source
Genome / Target gene or operon [regulators, transporters, glycoside hydrolases, downstream enzymes]	araBDA	araE	araFGH	abfA	abfA2	abfB	abfB2		afuB-H1	abfBad	axh-D3	axh-m23	xsa	abfII_1	abfII_2		abnA1	abnA2	abfE1	abfC	abfE2	araNtPtQt		aauABC1	aauABC2	aauABC3	abfT1	abfT2	xsaT	hypBA1	hypBA2	bauABC	bauT	araQ	araU	abfR		aauR	aauU1		aauU2	xsaR	bauR1	bauR2		+ = utilizes arabinose - = does not utilize arabinose ? = not tested
Bifidobacterium minimum LMG 11592	+	0	+	0	0	0	0		0	0	0	0	0	0	0		0	0	0	0	0	0		0	0	0	0	0	0	0	0	0	0	+	0	0		0	0		0	0	0	0	U1	?	Sewage
Bifidobacterium tsurumiense JCM 13495	+	0	+	0	0	0	+		0	0	0	0	0	+	+		+	0	0	0	0	0		+	0	0	0	0	0	+	0	0	0	+	+	+		+	0		0	0	0	+	U12	+ (PMID: 21484167)	Hamster dental plague
Gardnerella vaginalis ATCC 14019	+	0	+	0	0	0	0		0	0	0	0	0	0	0		0	0	0	0	0	0		0	0	0	0	0	0	0	0	0	0	0	+	0		0	0		0	0	0	0	U1	?	Vaginal tract
Gardnerella vaginalis 409-05	0	0	0	0	0	0	0		0	0	0	0	0	0	0		0	0	0	0	0	0		0	0	0	0	0	0	0	0	0	0	+	0	0		0	0		0	0	0	0	0	?	Vaginal tract
Bifidobacterium saeculare LMG 14934	+	0	0	+	+	+	+		+	0	0	0	0	+	+		+	+	0	0	0	0		+	0	0	0	0	0	+	+	+	0	+	0	+		+	0		0	0	+	0	U23	?	Rabbit faeces
Bifidobacterium merycicum LMG 11341	+	+	0	+	0	0	0		0	0	+	0	0	0	0		0	0	0	0	0	0		0	0	0	0	0	0	0	0	0	0	+	0	0		0	0		0	0	0	0	U1	?	Bovine rumen
Bifidobacterium angulatum DSM 20098	+	+	0	+	0	0	0		0	+	+	0	0	+	+		0	0	0	0	0	0		0	0	+	0	0	0	0	0	0	0	+	0	0		+	0		0	0	0	0	U12	?	Feces
Bifidobacterium stellenboschense DSM 23968	+	+	0	0	0	+	0		0	0	0	0	0	0	0		0	0	+	0	0	0		0	0	0	0	+	0	+	0	+	0	+	0	0		0	0		+	0	+	0	U123	+ (PMID: 26515885)	Feces of tamarin
Bifidobacterium callitrichos DSM 23973	+	+	+	0	0	+	0		0	+	0	0	0	+	+		+	+	0	0	0	0		+	0	0	0	0	0	+	0	+	0	+	+	0		+	0		0	0	+	0	U123	+ (PMID: 26515885)	Feces of common marmoset
Bifidobacterium breve UCC2003	0	0	0	0	0	0	0		0	0	0	0	0	0	0		0	0	0	0	0	0		0	0	0	0	0	0	0	0	0	0	+	0	0		0	0		0	0	0	0	0	- (PMID: 21484167)	Infant intestine
Bifidobacterium longum ATCC 15697	0	+	0	0	+	0	0		0	0	0	0	0	0	0		0	0	0	0	0	0		0	0	0	0	0	0	0	0	0	0	+	0	0		0	0		0	0	0	0	0	?	Infant intestine
Bifidobacterium longum NCC2705	+	0	+	0	+	+	+		+	+	0	+	0	+	+	+	+	+	+	0	+	0		+	0	0	0	0	0	+	+	+	0	+	+	+		+	0		0	0	+	0	U123	+ (PMID: 21484167; 24141124)	Infant feces
Bifidobacterium longum NCIMB8809	+	0	+	+	+	+	+		+	+	0	+	0	+	+	+	+	+	+	0	+	0		+	0	0	0	0	0	+	+	+	0	+	+	+		+	0		0	0	+	0	U123	?	Feces
Bifidobacterium reuteri DSM 23975	+	+	0	+	0	+	+		0	0	+	0	0	0	0		0	0	0	0	+	0		0	0	0	0	+	0	+	0	0	+	+	0	+		0	0		+	0	0	+	U123	?	Feces of common marmoset
Bifidobacterium saguini DSM 23967	+	+	0	+	+	+	0		0	0	+	0	0	0	+		0	0	0	0	0	0		0	0	0	+	+	0	+	+	+	0	+	0	0		0	+		+	0	+	0	U123	+ (PMID: 25736415)	Feces of tamarin
Bifidobacterium bifidum NCIMB 41171	0	0	0	0	0	0	0		0	0	0	0	0	0	0		0	0	0	0	0	0		0	0	0	0	0	0	0	0	0	0	+	0	0		0	0		0	0	0	0	0		Brest-feed Infant feaces
Bifidobacterium biavatii DSM 23969	+	+	0	0	+	0	0		+	+	0	0	0	+	+		+	+	0	0	0	0		0	+	0	0	0	0	+	0	0	+	+	0	0		+	0		0	0	0	+	U123	+ (PMID: 24867172)	Feces of tamarin
Bifidobacterium scardovii JCM 12489	+	+	+	+	+	+	+		+	+	0	0	0	+	+		+	+	0	0	0	+		+	0	0	0	0	0	+	0	+	0	+	+	+		+	0		0	0	+	0	U123	?	Blood
Bifidobacterium dentium Bd1	+	0	+	+	0	+	0		0	0	0	0	0	+	+		+	0	0	0	0	0		0	+	0	0	0	0	+	+	+	0	+	+	0		+	0		0	0	+	0	U123	+ (PMID: 21484167)	Dental caries
Bifidobacterium moukalabense DSM 27321	+	0	+	+	0	+	0		0	+	0	0	0	+	+		+	0	0	0	0	0		0	+	0	0	0	0	0	0	0	0	+	+	0		+	0		0	0	0	0	U12	+ (PMID: 24158945)	Feces of wild western lowland gorilla
Bifidobacterium stercoris DSM 24849	+	0	0	+	0	0	0		0	+	+	0	0	+	+		0	0	0	0	0	0		0	0	+	0	0	0	0	0	0	0	+	0	0		+	0		0	0	0	0	U2	?	Adult intestine
Bifidobacterium adolescentis ATCC 15703	+	0	0	+	0	0	0		0	+	+	0	+	+	+		0	0	0	+	0	0		+	0	0	0	0	+	0	0	0	0	+	0	0		+	0		0	+	0	0	U2	- (PMID: 19694435)	Adult intestine
Bifidobacterium kashiwanohense JCM 15439	+	0	+	+	0	0	0		0	+	+	0	0	+	+		0	0	0	0	0	0		0	0	+	0	0	0	0	0	0	0	+	+	0		+	0		0	0	0	0	U12	+ (PMID: 21148680)	Infant feces
Bifidobacterium pseudocatenulatum JCM 1200	+	0	0	+	0	+	0		0	+	+	0	+	+	+		+	+	+	0	0	0		+	0	0	0	0	+	+	+	+	0	+	0	0		+	0		0	+	+	0	U23	+ (PMID: 21148680)	Infant feces
Bifidobacterium magnum LMG 11591	+	+	0	+	0	0	+	+	0	0	0	0	0	+	+		0	0	0	0	0	+		0	0	0	0	0	0	0	0	0	0	+	0	+	+	0	0		0	0	0	0	U12	?	Rabbit faeces
Bifidobacterium gallicum DSM 20093	+	0	0	+	0	0	0		0	0	0	0	0	0	0		0	0	0	0	0	0		0	0	0	0	0	0	0	0	0	0	+	0	0		0	0		0	0	0	0	*	- (PMID: 24141124)	Adult intestine
Bifidobacterium animalis AD011	+	0	0	+	0	0	+		0	0	0	0	0	0	0		0	0	0	0	0	0		0	0	0	0	0	0	+	0	0	+	+	0	+		0	0		0	0	0	+	U3	?	Infant feces
Bifidobacterium cuniculi LMG 10738	+	0	+	+	0	0	0		0	0	0	0	0	0	0		0	0	0	0	0	0		0	0	0	0	0	0	0	0	0	0	+	+	0		+	0		0	0	0	0	U1	?	Rabbit faeces
Bifidobacterium choerinum LMG 10510	0	0	0	+	0	0	0		0	0	0	0	0	0	0		0	0	0	0	0	0		0	0	0	0	0	0	0	0	0	0	+	0	0		0	0		0	0	0	0	0	?	Piglet faeces
Bifidobacterium pseudolongum PV8-2	+	0	+	+	0	0	0		+	0	+	0	0	+	+		+	+	0	0	0	0		+	0	0	0	0	0	0	0	0	0	+	+	0		+	0		0	0	0	0	U12	?	Infant feces
Bifidobacterium boum LMG 10736	0	0	0	0	+	0	0		0	0	0	0	0	0	0		0	0	0	0	0	0		0	0	0	0	0	0	0	0	0	0	+	0	0		0	0		0	0	0	0	0	- (PMID: 21484167)	Bovine rumen
Bifidobacterium thermacidophilum LMG 21395	+	+	0	0	+	0	0		0	0	0	0	0	+	+		0	0	0	0	0	0		0	0	+	0	0	0	0	0	0	0	+	0	0		+	0		0	0	0	0	U12	+ (PMID: 21484167)	Anaerobic digester
Bifidobacterium thermophilum RBL67	0	0	0	0	0	0	0		0	0	0	0	0	0	0		0	0	0	0	0	0		0	0	0	0	0	0	0	0	0	0	+	0	0		0	0		0	0	0	0	0	?	Infant feces
Bifidobacterium bombi DSM 19703	+	0	0	0	0	0	+		+	0	0	0	0	0	+		+	+	0	0	0	+		+	0	0	0	0	0	0	0	0	0	+	0	+		+	0		0	0	0	0	U2	- (PMID: 19567560)	Bumblebee digestive tract
Bifidobacterium bohemicum DSM 22767	+	0	+	0	0	0	0		+	0	0	0	0	0	+		+	+	0	0	0	0		+	0	0	0	0	0	0	0	0	0	+	+	0		+	0		0	0	0	0	U12	+ (PMID: 20656822)	Bumblebee digestive tract
Bifidobacterium mongoliense DSM 21395	+	0	+	0	0	0	+		0	0	0	0	0	0	0		0	0	0	0	0	+		0	0	0	0	0	0	0	0	0	0	+	+	0		+	0		0	0	0	0	U12	+ (PMID: 19502349)	Airag
Bifidobacterium subtile LMG 11597	0	0	0	0	0	0	0		0	0	0	0	0	0	0		0	0	0	0	0	0		0	0	0	0	0	0	0	0	0	0	+	0	0		0	0		0	0	0	0	0	?	Sewage
Bifidobacterium psychraerophilum LMG 21775	+	0	+	0	0	+	+		0	0	0	0	+	0	0		0	0	0	0	0	+		0	0	0	0	0	+	+	0	0	+	+	+	+		0	0		0	+	0	+	U123	+ (PMID: 21484167)	Pig caecum
Bifidobacterium actinocoloniiforme DSM 22766	+	0	+	0	0	0	+		0	0	0	0	+	0	+		0	0	0	0	0	+		0	0	0	+	0	+	0	0	0	0	+	+	+		0	+		0	+	0	0	U12	+ (PMID: 20656822)	Bumblebee digestive tract
Bifidobacterium indicum LMG 11587	+	0	+	0	0	0	0		0	0	0	0	0	0	+		0	0	0	0	0	0		0	0	0	+	0	0	0	0	0	0	+	+	0		0	+		0	0	0	0	U12	?	Honeybee
Bifidobacterium asteroides PRL2011	+	0	0	0	0	0	0		+	0	0	0	+	+	+		+	+	0	0	0	0		+	0	0	0	0	+	0	0	0	0	+	0	0		+	0		0	+	0	0	U2	?	Honeybee hindgut
Alloscardovia omnicolens F0580	+	0	+	0	0	0	+	+	0	0	0	0	0	0	0		0	0	0	0	0	+	+	0	0	0	0	0	0	0	0	0	0	+	+	+	+	0	0		0	0	0	0	U12	?	Oral cavity
Parascardovia denticolens JCM 12538	+	0	0	0	0	0	+		0	0	0	0	0	0	0		0	0	0	0	0	+		0	0	0	0	0	0	0	0	0	0	+	0	0		0	0		0	0	0	0	U2	+ (PMID: 17704637)	Human dental caries
Scardovia wiggsiae F0424	+	0	+	0	0	0	0		0	0	0	0	0	0	0		0	0	0	0	0	0		0	0	0	0	0	0	0	0	0	0	+	+	0		0	0		0	0	0	0	U1	?	Human dental caries
Scardovia inopinata JCM 12537	0	0	0	0	0	0	0		0	0	0	0	0	0	0		0	0	0	0	0	0		0	0	0	0	0	0	0	0	0	0	0	0	0		0	0		0	0	0	0	0	- (PMID: 17704637)	Human dental caries
Other examples of Actinobacteria
Arthrobacter arilaitensis RE117	+	0	+	0	0	0	0		0	0	0	0	0	0	0		0	0	0	0	0	0		0	0	0	0	0	0	0	0	0	0	+	0	0		0	0		0	0	0	0	U1	?	Cheese surface
Geodermatophilus obscurus DSM 43160	+	0	+	0	0	0	0		0	0	0	0	0	0	0		0	0	0	0	0	0		0	0	0	0	0	0	0	0	0	0	+	0	0		0	0		0	0	0	0	U1	+ (PMID: 21304698)	Soil
Stackebrandtia nassauensis DSM 44728	+	0	+	0	0	0	+		0	0	0	0	0	0	+		0	0	0	0	0	+		0	0	0	0	0	0	0	0	0	0	+	0	0		+	0		0	0	0	0	U12	+ (PMID: 21304662)	Soil
'+' denotes that a gene is present
'0' denotes that a gene is absent
Regulation by a specific TF is shown by a matching color.
Assigned catabolic phenotypes:
U1 = utilizes arabinose
U2 = utilizes α-AOS
U3 = utilizes β-AOS
U123 = utilizes arabinose, α-AOS and β-AOS
U12 = utilizes arabinose and α-AOS
U23 = utilizes α-AOS and β-AOS
* = utilizes arabinose derived from AXOS
Functional roles of analyzed arabinose/AOS utilization genes
Arabinose catabolic enzymes	Functional annotation																					Subsystem / Catabolic pathway											Example locus tag
araB	Ribulokinase (EC 2.7.1.16)																					Arabinose utilization											BL0274
araD	L-ribulose-5-phosphate 4-epimerase (EC 5.1.3.4)																					Arabinose utilization											BL0273
araA	L-arabinose isomerase (EC 5.3.1.4)																					Arabinose utilization											BL0272
Arabinose / AOS uptake transporters1	Functional annotation																					Subsystem / Catabolic pathway											Example locus tag
araE	Arabinose-proton symporter, SP family																					Arabinose utilization											BIFANG_03633
araF	L-arabinose-binding periplasmic protein precursor AraF (TC 3.A.1.2.2)																					Arabinose utilization											BL1694
araG	L-arabinose transport ATP-binding protein AraG (TC 3.A.1.2.2)																					Arabinose utilization											BL1695
araH	L-arabinose transport system permease protein AraH (TC 3.A.1.2.2)																					Arabinose utilization											BL1696
araNt	α-arabino-oligosaccharides ABC transport system AraNtPtQt, substrate-binding protein																					α-arabino-oligosaccharides utilization											BMAGN_1363
araPt	α-arabino-oligosaccharides ABC transport system AraNtPtQt, permease protein 1																					α-arabino-oligosaccharides utilization											BMAGN_1362
araQt	α-arabino-oligosaccharides ABC transport system AraNtPtQt, permease protein 2																					α-arabino-oligosaccharides utilization											BMAGN_1361
aauA1	α-arabino-oligosaccharides ABC transport system AauABC, substrate-binding protein																					α-arabino-oligosaccharides utilization											BL0188
aauB1	α-arabino-oligosaccharides ABC transport system AauABC, permease protein 1																					α-arabino-oligosaccharides utilization											BL0189
aauC1	α-arabino-oligosaccharides ABC transport system AauABC, permease protein 2																					α-arabino-oligosaccharides utilization											BL0190
aauA2	α-arabino-oligosaccharides ABC transport system AauABC, substrate-binding protein																					α-arabino-oligosaccharides utilization											BDP_0240
aauB2	α-arabino-oligosaccharides ABC transport system AauABC, permease protein 1																					α-arabino-oligosaccharides utilization											BDP_0241
aauC2	α-arabino-oligosaccharides ABC transport system AauABC, permease protein 2																					α-arabino-oligosaccharides utilization											BDP_0242
aauA3	α-arabino-oligosaccharides ABC transport system AauABC, substrate-binding protein																					α-arabino-oligosaccharides utilization											BSTER_0167
aauB3	α-arabino-oligosaccharides ABC transport system AauABC, permease protein 1																					α-arabino-oligosaccharides utilization											BSTER_0168
aauC3	α-arabino-oligosaccharides ABC transport system AauABC, permease protein 2																					α-arabino-oligosaccharides utilization											BSTER_0169
abfT1	α-arabino-oligosaccharides permease AbfT1, OHS family																					α-arabino-oligosaccharides utilization											BISA_0484
abfT2	α-arabino-oligosaccharides permease AbfT2, DHA1 family																					α-arabino-oligosaccharides utilization											BREU_1998
xsaT	α-arabino-oligosaccharides permease XsaT, DHA1 family																					α-arabino-oligosaccharides utilization											BAD_1206
bauA	β-arabino-oligosaccharides ABC transport system BauABC, substrate-binding protein																					β-arabino-oligosaccharides utilization											BL0425
bauB	β-arabino-oligosaccharides ABC transport system BauABC, permease protein 1																					β-arabino-oligosaccharides utilization											BL0424
bauC	β-arabino-oligosaccharides ABC transport system BauABC, permease protein 2																					β-arabino-oligosaccharides utilization											BL0423
bauT	β-arabino-oligosaccharidespermease BauT, GPH symporter family																					β-arabino-oligosaccharides utilization											BLA_1512
Arabinosidases	Functional annotation															Localization2						Subsystem / Catabolic pathway											Example locus tag					Catalytic mechanism (for arabinosidases)									PMID3
abfA	α-L-arabinofuranosidase AbfA (EC 3.2.1.55), GH43															intracellular						α-arabino-oligosaccharides utilization											BAD_0423					Releases α-1,2- and α-1,3- linked Af residues from monosubstituted xylose residues									PMID: 20971079
abfA2	α-L-arabinofuranosidase AbfA2 (EC 3.2.1.55), GH51															intracellular						α-arabino-oligosaccharides utilization											BL1138					?									-
abfB	α-L-arabinofuranosidase AbfB (EC 3.2.1.55), GH51															intracellular						α-arabino-oligosaccharides utilization											BL1166					Cleaves non-reducing terminal α-1,3- and α-1,5- linked Af residues									PMID: 12957891
abfB2	α-L-arabinofuranosidase AbfB2 (EC 3.2.1.55), GH51															intracellular						α-arabino-oligosaccharides utilization											BL0544					Cleaves non-reducing terminal α-1,3- and α-1,5- linked Af residues									-
afuB-H1	α-L-arabinofuranosidase AfuB-H1 (EC 3.2.1.55), GH51															intracellular						α-arabino-oligosaccharides utilization											BL1611					Cleaves non-reducing terminal α-1,3- and α-1,5- linked Af residues									PMID: 21851513
abfBad	α-L-arabinofuranosidase AbfBad (EC 3.2.1.55), GH51															intracellular						α-arabino-oligosaccharides utilization											BAD_1524					Releases only α-1,3- linked Af residues from double substituted xylose residues									PMID: 20971079
axh-D3	Arabinofuranohydrolase-D3 (EC 3.2.1.55), GH43															intracellular						α-arabino-oligosaccharides utilization											BAD_0301					Releases only α-1,3- linked Af residues from double substituted xylose residues									PMID: 15650848, 20971079
axh-m23	α-L-arabinofuranosidase AXH-m23 (EC 3.2.1.55), GH43															secreted						α-arabino-oligosaccharides utilization											BL1543					Cleaves α-1,2- or α-1,3- linked Af from monosubstituted xylose residues									PMID: 17426966, 26783166, 26319874
xsa	α-L-arabinosidase Xsa (EC 3.2.1.55), GH43															intracellular						α-arabino-oligosaccharides utilization											BAD_1205					Releases α-1,2- and α-1,3- linked Af residues from branched arabinan and arabinoxylan									PMID: 18757805
abfII_1	α-L-arabinofuranosidase AbfII_1 (EC 3.2.1.55), GH43															intracellular						α-arabino-oligosaccharides utilization											BL0184					Cleaves only terminal α-1,5- linked Af residues of debranched arabinan?									-
abfII_2	α-L-arabinofuranosidase AbfII_2 (EC 3.2.1.55), GH43															intracellular						α-arabino-oligosaccharides utilization											BL0187					Cleaves only terminal α-1,5- linked Af residues of debranched arabinan									PMID: 18665359
abnA1	Endo-α-(1->5)-L-arabinanase AbnA1 (EC 3.2.1.99), GH43															secreted						α-arabino-oligosaccharides utilization											BL0183					Catalyzes the internal cleavage of AOS and arabinans									-
abnA2	Endo-α-(1->5)-L-arabinanase AbnA2 (EC 3.2.1.99), GH43															intracellular						α-arabino-oligosaccharides utilization											BL0182					Catalyzes the internal cleavage of AOS and arabinans									-
hypBA1	β-L-arabinofuranosidase (EC 3.2.1.185), GH121															intracellular						β-arabino-oligosaccharides utilization											BL0422					Releases β-1,2- linked Af residues from β-arabinobiose									PMID: 24385433
hypBA2	β-L-arabinobiosidase (EC 3.2.1.187), GH127															cell surface						β-arabino-oligosaccharides utilization											BL0421					Liberates β-1,2-arabinobiose from carrot extensin, potato lectin, and various synthetic substrates									PMID: 21149454
abfC	α-L-arabinofuranosidase AbfC (EC 3.2.1.55), GH1															intracellular						α-arabino-oligosaccharides utilization											BAD_0156					Cleaves Af from α-1,5-linked AOS in an exo-manner									PMID: 23924734
abfE1	α-L-arabinofuranosidase AbfE1, GH43															cell surface						α-arabino-oligosaccharides utilization											BL0146					?									-
abfE2	α-L-arabinofuranosidase AbfE2, GH43															cell surface						α-arabino-oligosaccharides utilization											BL0158					?									-
Transcriptional regulators	Functional annotation																					Subsystem / Catabolic pathway											Example locus tag
araQ	Global regulator of arabinose utilization and carbohydrate metabolism, LacI family																					Arabinose utilization / Carbohydrate metabolism											BL0275
araU	Transcriptional regulator of arabinose transporter, ROK family																					Arabinose utilization											BL1693
abfR	Transcriptional regulator of arabinofuranosidase, LacI family																					α-arabino-oligosaccharides utilization											BL0543
aauR	α-arabino-oligosaccharides utilization transcriptional regulator AauR, LacI family																					α-arabino-oligosaccharides utilization											BL0185
aauU1	α-arabino-oligosaccharides utilization transcriptional regulator AauU1, LacI family																					α-arabino-oligosaccharides utilization											BISA_0485
aauU2	α-arabino-oligosaccharides utilization transcriptional regulator AauU2, LacI family																					α-arabino-oligosaccharides utilization											BREU_1998
xsaR	α-arabino-oligosaccharides utilization transcriptional regulator XsaR, TetR family																					α-arabino-oligosaccharides utilization											BAD_1207
bauR1	β-arabino-oligosaccharides utilization transcriptional regulator BauR1, LacI family																					β-arabino-oligosaccharides utilization											BL0426
bauR2	β-arabino-oligosaccharides utilization transcriptional regulator BauR2, LacI family																					β-arabino-oligosaccharides utilization											BREU_0448
1Genes from a putative operon are boxed.
2Cellular localization of GHs was predicted by the SignalP server.
3PubMed ID (PMID) for papers confirming the annotated function of Glycosyl Hydrolases (GHs).
